# Supplementary material for: (2RS)-2-(2,4-Difluoro­phen­yl)-1-[(4-iodo­benz­yl)(meth­yl)amino]-3-(1H-1,2,4-tri­azol-1-yl)propan-2-ol
Source: Acta Crystallogr Sect E Struct Rep Online. 2012 Jul 14;68(Pt 8):o2447–8. doi: 10.1107/S160053681203139X (PMC3414360; doi:10.1107/S160053681203139X)
Supplement: Supplementary file 2 [file e-68-o2447-Isup2.hkl]

# 
# h,k,l, Fc-squared, Fo-squared, sigma(Fo-squared) and status flag 
# 
data_I
_shelx_title ' a10225b in C2/c' 
_shelx_refln_list_code          4 
_shelx_F_calc_maximum      852.54 
_exptl_crystal_F_000      1920.00 
_reflns_d_resolution_high  0.8035 
 
loop_ 
 _symmetry_equiv_pos_as_xyz 
 'x, y, z' 
 '-x, y, -z+1/2' 
 'x+1/2, y+1/2, z' 
 '-x+1/2, y+1/2, -z+1/2' 
 '-x, -y, -z' 
 'x, -y, z-1/2' 
 '-x+1/2, -y+1/2, -z' 
 'x+1/2, -y+1/2, z-1/2' 
 
_cell_length_a    34.3977 
_cell_length_b     5.8120 
_cell_length_c    21.6194 
_cell_angle_alpha  90.000 
_cell_angle_beta  114.895 
_cell_angle_gamma  90.000 
 
_shelx_F_squared_multiplier     1.000 
 
loop_ 
 _refln_index_h 
 _refln_index_k 
 _refln_index_l 
 _refln_F_squared_calc 
 _refln_F_squared_meas 
 _refln_F_squared_sigma 
 _refln_observed_status 
   4   0   0     7035.49     8407.65   1213.40 o 
   6   0   0    54361.44    60562.80    966.50 o 
   8   0   0    57326.99    62933.58    775.90 o 
  10   0   0   116196.76   128260.33    501.77 o 
  12   0   0   145205.22   161876.28   1492.08 o 
  14   0   0    32843.23    33150.04   1145.64 o 
  16   0   0    51103.26    56376.03   4787.29 o 
  18   0   0     8322.68     9409.63   1418.96 o 
  20   0   0     1564.14     1668.16     43.88 o 
  22   0   0    20915.17    21787.77    846.97 o 
  24   0   0    17860.02    17194.30   1125.77 o 
  26   0   0    24455.03    25018.79    269.28 o 
  28   0   0     7818.30     7714.58    149.64 o 
  30   0   0      676.23      759.41     59.02 o 
  32   0   0       64.61       43.09     36.92 o 
  34   0   0      349.63      278.34     47.29 o 
  36   0   0     3144.63     3123.66    161.68 o 
  38   0   0     3374.32     3651.52    181.23 o 
   1   1   0     6338.42     5813.15    212.98 o 
   3   1   0    46398.05    44783.60   3633.83 o 
   5   1   0    12309.62    12965.92    350.74 o 
   7   1   0     7115.83     7188.21    132.74 o 
   9   1   0     5754.55     5747.52    179.77 o 
  11   1   0     6785.46     7198.71     49.91 o 
  13   1   0     6738.30     6978.57     92.67 o 
  15   1   0      836.73      772.85     20.99 o 
  17   1   0     4055.45     4203.43    179.29 o 
  19   1   0     2638.88     2766.45    136.96 o 
  21   1   0      428.59      505.10     57.88 o 
  23   1   0       29.86       41.46     18.75 o 
  25   1   0     1165.56     1072.32     56.10 o 
  27   1   0      181.26      232.78     27.67 o 
  29   1   0      513.09      483.52     35.04 o 
  31   1   0      167.27      196.43     30.82 o 
  33   1   0      207.07      236.09     31.24 o 
  35   1   0      233.76      267.25     40.08 o 
  37   1   0      127.49      140.04     51.62 o 
   0   2   0    22015.39    20837.91   1023.70 o 
   2   2   0    74967.67    67485.53   1376.91 o 
   4   2   0    37377.57    35509.84   1088.38 o 
   6   2   0      734.17      651.76     57.40 o 
   8   2   0     9004.16     8618.78     88.64 o 
  10   2   0    30633.26    32281.52    169.98 o 
  12   2   0    34999.81    35668.12    519.61 o 
  14   2   0    27812.58    28414.14    389.52 o 
  16   2   0    24171.62    24953.69    327.94 o 
  18   2   0      662.85      687.41     26.70 o 
  20   2   0     2136.65     2108.99     81.57 o 
  22   2   0     5249.22     5007.04     69.09 o 
  24   2   0    14347.47    13966.97    215.69 o 
  26   2   0     8884.79     9370.93    221.52 o 
  28   2   0     3377.75     3463.72     67.52 o 
  30   2   0     2477.73     2539.28     86.54 o 
  32   2   0       11.59       18.97     26.18 o 
  34   2   0     1239.89     1211.04     75.84 o 
  36   2   0     1066.41     1117.19    111.13 o 
   1   3   0    18408.97    17622.57    326.63 o 
   3   3   0     2838.32     2728.75     75.60 o 
   5   3   0      448.65      601.30     39.77 o 
   7   3   0     1801.18     1863.40    119.91 o 
   9   3   0       90.81      131.07     44.18 o 
  11   3   0    17506.54    17054.97    472.93 o 
  13   3   0     8056.32     7684.45    312.84 o 
  15   3   0     1640.23     1630.02     44.56 o 
  17   3   0      161.14      229.94     25.38 o 
  19   3   0       35.85       85.50     27.10 o 
  21   3   0      233.21      299.93     31.02 o 
  23   3   0     5100.30     5027.82    118.53 o 
  25   3   0     3483.76     3448.30     74.48 o 
  27   3   0      948.30      956.83     45.13 o 
  29   3   0      139.43      220.56     36.50 o 
  31   3   0      189.19      241.28     44.04 o 
  33   3   0      326.46      252.61     45.98 o 
  35   3   0      445.78      426.74     60.40 o 
   0   4   0     9685.52     9437.10    204.14 o 
   2   4   0     3411.11     3179.34    143.19 o 
   4   4   0     3221.93     2989.85     83.39 o 
   6   4   0     1184.46     1150.64     36.99 o 
   8   4   0      194.80      261.59     30.76 o 
  10   4   0     1217.78     1241.88     54.50 o 
  12   4   0     5701.67     5744.11    212.07 o 
  14   4   0     2423.67     2618.91     90.03 o 
  16   4   0     3922.53     3911.78    139.16 o 
  18   4   0     2568.05     2644.80     63.37 o 
  20   4   0        0.83       37.84     24.93 o 
  22   4   0      178.63      239.48     29.57 o 
  24   4   0     1179.95     1171.54     66.80 o 
  26   4   0     1830.82     1862.83     69.85 o 
  28   4   0      882.31     1011.85     55.96 o 
  30   4   0      167.61      294.93     49.96 o 
  32   4   0       51.14       63.66     62.09 o 
   1   5   0     8968.24     8591.82    206.11 o 
   3   5   0      463.71      443.49     47.69 o 
   5   5   0     2409.11     2260.84     82.99 o 
   7   5   0     1117.48     1140.68    102.15 o 
   9   5   0     1611.69     1638.87    106.60 o 
  11   5   0     5496.18     5649.63    132.51 o 
  13   5   0     2345.62     2502.37     92.27 o 
  15   5   0     1466.18     1610.88     78.28 o 
  17   5   0     1720.52     1944.30    122.70 o 
  19   5   0       94.49      141.79     41.30 o 
  21   5   0      614.19      582.34     57.69 o 
  23   5   0      181.22      208.11     35.39 o 
  25   5   0      908.04      982.55     56.69 o 
  27   5   0     1332.81     1530.98     69.61 o 
   0   6   0      553.12      355.19     70.65 o 
   2   6   0      167.74      202.93     46.15 o 
   4   6   0      139.99      223.55     44.20 o 
   6   6   0        3.12       29.08     35.95 o 
   8   6   0      227.69      249.18     47.49 o 
  10   6   0      171.23      210.22     47.73 o 
  12   6   0       52.93       69.75     40.13 o 
  14   6   0       21.34       52.87     40.43 o 
  16   6   0      138.17      221.53     47.33 o 
  18   6   0        5.30       52.00     40.62 o 
  20   6   0        1.28       51.24     43.63 o 
   1   7   0      152.65      156.52     47.16 o 
   3   7   0      283.96      280.84     52.68 o 
   5   7   0      216.14      299.91     55.58 o 
   7   7   0       15.29       31.98     44.38 o 
   9   7   0      400.41      418.92     82.32 o 
 -39   1   1      177.63      238.54     49.37 o 
 -37   1   1     2280.24     2430.50    102.82 o 
 -35   1   1     5806.60     5935.06    171.19 o 
 -33   1   1     5511.64     5464.29    110.80 o 
 -31   1   1     3654.23     3651.63    124.90 o 
 -29   1   1     1579.31     1584.56     51.36 o 
 -27   1   1      108.97       79.39     25.31 o 
 -25   1   1    11899.86    11591.33    437.87 o 
 -23   1   1    16642.70    17145.85    438.98 o 
 -21   1   1    37234.22    37555.39    279.88 o 
 -19   1   1    33426.86    34256.40    686.69 o 
 -17   1   1    14900.16    15293.64    254.07 o 
 -15   1   1        9.83      100.15     51.61 o 
 -13   1   1    28939.50    29729.10    120.29 o 
 -11   1   1    27888.46    28059.96    586.75 o 
  -9   1   1   107957.74   114553.25   1916.55 o 
  -7   1   1    86636.53    91902.93   1088.72 o 
  -5   1   1    81189.90    83294.81    734.89 o 
  -3   1   1     5106.10     5294.58    209.65 o 
  -1   1   1    26331.72    25487.24   1364.87 o 
   1   1   1    21695.58    21956.66    396.89 o 
   3   1   1   313646.44   254104.03   4026.36 o 
   5   1   1    33328.38    31696.69    459.60 o 
   7   1   1    89153.97    90492.04    423.90 o 
   9   1   1    50389.36    52688.06    665.39 o 
  11   1   1     1817.75     1859.80     87.08 o 
  13   1   1    28122.25    30707.63    322.02 o 
  15   1   1    32239.85    33939.31    663.41 o 
  17   1   1    21199.89    21140.18    312.50 o 
  19   1   1    42546.70    44966.13    501.20 o 
  21   1   1     9705.02     9784.21    255.21 o 
  23   1   1       64.61       69.14     24.32 o 
  25   1   1     2965.34     3024.68     74.88 o 
  27   1   1    10922.41    10600.79    256.38 o 
  29   1   1    12044.11    12224.11    141.27 o 
  31   1   1     3713.54     4033.35     86.88 o 
  33   1   1     2037.55     2233.17     68.36 o 
  35   1   1      335.82      347.99     52.83 o 
  37   1   1      339.71      389.50     53.90 o 
 -36   2   1     1124.46     1050.48    104.32 o 
 -34   2   1      671.77      604.86     57.53 o 
 -32   2   1     2386.08     2152.71     90.08 o 
 -30   2   1     2808.93     2731.02     95.19 o 
 -28   2   1      352.59      417.75     30.39 o 
 -26   2   1      332.63      349.61     27.09 o 
 -24   2   1     2233.05     2222.27     49.07 o 
 -22   2   1     7519.26     7354.00    103.08 o 
 -20   2   1     2591.81     2387.16     57.29 o 
 -18   2   1     3758.30     3737.41     53.09 o 
 -16   2   1     2736.85     2903.44     60.92 o 
 -14   2   1     2359.50     2432.65     44.17 o 
 -12   2   1     5616.64     5644.64    128.51 o 
 -10   2   1    23124.38    23089.78    167.68 o 
  -8   2   1    16295.35    16568.43    162.66 o 
  -6   2   1     2113.54     2331.71     52.28 o 
  -4   2   1     8767.80     8242.07    349.15 o 
  -2   2   1      119.00      106.43     12.23 o 
   0   2   1     2865.10     2886.81    112.94 o 
   2   2   1    12158.24    11140.61    541.25 o 
   4   2   1    32419.83    28380.73   1835.28 o 
   6   2   1     9177.73     9293.48    301.64 o 
   8   2   1     2460.05     2436.46     45.94 o 
  10   2   1     2160.91     2055.22     72.65 o 
  12   2   1       39.37       85.96     25.08 o 
  14   2   1    18398.26    19351.35    189.17 o 
  16   2   1    14159.47    15021.82    278.05 o 
  18   2   1      407.09      447.19     48.49 o 
  20   2   1      100.67      135.49     24.12 o 
  22   2   1       34.03       71.63     35.25 o 
  24   2   1       15.33       93.33     26.40 o 
  26   2   1     5028.11     4661.95    129.17 o 
  28   2   1     1993.65     1910.25     70.90 o 
  30   2   1      223.50      272.39     37.85 o 
  32   2   1       60.89       47.95     32.34 o 
  34   2   1       13.76       38.35     41.25 o 
  36   2   1      138.25      139.83     49.11 o 
 -35   3   1      963.31      974.27    103.81 o 
 -33   3   1      363.09      382.97     50.63 o 
 -31   3   1     1361.27     1342.16     61.44 o 
 -29   3   1       46.31       71.92     30.84 o 
 -27   3   1      405.35      515.89     59.94 o 
 -25   3   1      891.71      969.90     42.93 o 
 -23   3   1     6877.48     6768.35     96.46 o 
 -21   3   1     7972.07     7636.03    108.96 o 
 -19   3   1     8113.88     8231.69    166.09 o 
 -17   3   1     3554.43     3519.07     63.50 o 
 -15   3   1       48.08       84.02     26.68 o 
 -13   3   1     3161.29     3020.90     82.52 o 
 -11   3   1     5874.60     5779.84    181.71 o 
  -9   3   1    29483.77    29622.28    471.51 o 
  -7   3   1    21190.63    21252.17   1323.55 o 
  -5   3   1    11089.78    11177.30    219.52 o 
  -3   3   1    10220.35    10237.11     67.90 o 
  -1   3   1     1897.08     1795.36     27.38 o 
   1   3   1     5718.74     5428.06    147.22 o 
   3   3   1    30723.14    29490.25    886.51 o 
   5   3   1    22777.75    21484.40   1021.21 o 
   7   3   1     9545.20     8714.02    365.55 o 
   9   3   1     1497.60     1588.10     93.35 o 
  11   3   1     1103.53     1339.36     39.09 o 
  13   3   1       51.30       72.44     20.18 o 
  15   3   1    11709.78    11445.24    113.72 o 
  17   3   1    11323.43    11278.99    157.03 o 
  19   3   1     6382.40     6378.77    150.13 o 
  21   3   1     1772.58     1876.55     54.37 o 
  23   3   1     1689.24     1694.06     86.85 o 
  25   3   1      243.01      243.04     41.40 o 
  27   3   1     4062.39     4259.38    118.75 o 
  29   3   1     2565.45     2584.46     85.63 o 
  31   3   1     1609.62     1684.10     98.63 o 
  33   3   1      963.00      992.32     73.06 o 
 -32   4   1     1028.38      954.32     70.30 o 
 -30   4   1      755.65      626.97     60.18 o 
 -28   4   1       85.96       97.36     28.68 o 
 -26   4   1      665.06      769.77     43.06 o 
 -24   4   1     1817.37     1887.49     58.58 o 
 -22   4   1     1897.18     1921.44     75.75 o 
 -20   4   1     3051.59     2840.90     84.33 o 
 -18   4   1     4598.75     4497.49     80.66 o 
 -16   4   1     2956.45     2767.83     62.96 o 
 -14   4   1      657.02      700.99     34.79 o 
 -12   4   1     1090.62     1119.10     58.71 o 
 -10   4   1    11171.34    10821.59    348.65 o 
  -8   4   1    16315.96    16027.04    345.45 o 
  -6   4   1     3768.07     3414.35     88.30 o 
  -4   4   1     1054.55     1049.74    168.11 o 
  -2   4   1        3.17       73.80     24.42 o 
   0   4   1      372.19      400.22     40.77 o 
   2   4   1    13877.26    13081.10    170.72 o 
   4   4   1     5280.75     4626.82    229.97 o 
   6   4   1     2900.82     2973.06    166.28 o 
   8   4   1    10842.29    11140.65    394.69 o 
  10   4   1     1273.50     1340.44     47.51 o 
  12   4   1     6310.72     5690.08    623.47 o 
  14   4   1     6817.07     6524.46    429.87 o 
  16   4   1     1279.16     1197.48     63.65 o 
  18   4   1     3631.54     3571.80     83.17 o 
  20   4   1     1771.55     1850.75     65.37 o 
  22   4   1       22.10       21.95     27.35 o 
  24   4   1      377.11      301.95     45.06 o 
  26   4   1      446.60      404.70     41.75 o 
  28   4   1     1849.16     1778.47     72.45 o 
  30   4   1      936.56      952.89     58.22 o 
 -27   5   1      119.80      208.82     46.96 o 
 -25   5   1      704.98      746.63     50.60 o 
 -23   5   1      423.39      446.80     42.35 o 
 -21   5   1      217.84      330.39     37.92 o 
 -19   5   1      363.15      367.30     39.66 o 
 -17   5   1       94.61      209.46     35.43 o 
 -15   5   1      813.03      811.26     50.13 o 
 -13   5   1       11.77      116.82     33.03 o 
 -11   5   1      960.62     1070.53     53.96 o 
  -9   5   1     4755.44     4543.31    116.35 o 
  -7   5   1      118.77      186.80     37.44 o 
  -5   5   1      268.07      339.90     45.98 o 
  -3   5   1       50.42       76.50     32.58 o 
  -1   5   1     2153.86     2032.98     80.78 o 
   1   5   1     2378.98     2284.10     84.25 o 
   3   5   1      128.17      112.53     37.71 o 
   5   5   1       65.29      160.02     39.60 o 
   7   5   1     2177.00     2109.18     83.53 o 
   9   5   1      229.72      290.31     45.56 o 
  11   5   1      485.70      596.07     53.93 o 
  13   5   1      132.88      223.00     43.78 o 
  15   5   1       47.74      135.63     43.28 o 
  17   5   1      941.28     1040.35     70.68 o 
  19   5   1      612.86      636.51     60.08 o 
  21   5   1        2.61       50.16     41.30 o 
  23   5   1        2.65      -18.50     55.51 o 
  25   5   1       57.07       59.84     32.26 o 
  27   5   1       18.45       34.16     31.92 o 
 -22   6   1      627.14      751.70     68.04 o 
 -20   6   1     1563.61     1707.16    150.44 o 
 -18   6   1      392.56      527.44     59.07 o 
 -16   6   1       35.38       70.94     37.50 o 
 -14   6   1       62.08       81.46     40.67 o 
 -12   6   1      922.48      930.22     82.61 o 
 -10   6   1      640.14      697.47     70.16 o 
  -8   6   1     2035.39     2070.17    228.62 o 
  -6   6   1     2784.18     2657.22     99.76 o 
  -4   6   1       30.71       66.94     39.08 o 
  -2   6   1      498.79      511.54     53.39 o 
   0   6   1       24.09       41.10     39.94 o 
   2   6   1     2720.16     2509.16     96.85 o 
   4   6   1     2381.97     2423.39     95.21 o 
   6   6   1       95.18      115.41     42.18 o 
   8   6   1      270.80      350.33     54.31 o 
  10   6   1       47.59       84.84     41.65 o 
  12   6   1        5.31       30.53     40.61 o 
  14   6   1      716.88      716.71     63.69 o 
  16   6   1      858.17      941.57    106.48 o 
  18   6   1      127.49      271.99     76.70 o 
  20   6   1      442.42      615.34     84.52 o 
  -9   7   1       34.04        7.79     63.30 o 
  -7   7   1      246.92      255.52     55.77 o 
  -5   7   1       73.24       76.15     44.73 o 
  -3   7   1       49.32       87.63     44.42 o 
  -1   7   1       11.01        9.74     39.60 o 
   1   7   1        5.52        2.84     41.46 o 
   3   7   1       49.61        8.98     42.69 o 
   5   7   1       36.00       26.00     42.13 o 
   7   7   1       37.05       71.80     46.45 o 
   9   7   1        7.69       67.20     63.79 o 
 -40   0   2     2312.00     2423.83    154.69 o 
 -38   0   2     1263.34     1355.34    116.52 o 
 -36   0   2      411.33      455.96     75.02 o 
 -34   0   2     3971.24     4035.29    168.71 o 
 -32   0   2     8174.79     8371.52    235.89 o 
 -30   0   2     6886.24     6796.96    137.06 o 
 -28   0   2    24512.53    24823.93    260.75 o 
 -26   0   2    32000.27    31953.18    291.58 o 
 -24   0   2      415.92      452.20     30.32 o 
 -22   0   2    12875.51    12639.55    696.50 o 
 -20   0   2    19148.67    18290.44    978.78 o 
 -18   0   2    54998.19    58976.26    393.25 o 
 -16   0   2    69470.20    76617.88    429.02 o 
 -14   0   2    75161.25    61685.26  19659.39 o 
 -12   0   2      300.75      280.81     47.76 o 
 -10   0   2     6985.03     7815.51   1182.26 o 
  -8   0   2     1673.64     2289.43    646.37 o 
  -6   0   2    27630.53    30809.01    958.39 o 
  -4   0   2    56548.60    65602.96    485.58 o 
  -2   0   2    38106.45    44412.76    372.28 o 
   0   0   2     3287.83     3885.89     59.37 o 
   2   0   2    17137.09    20048.63    198.54 o 
   4   0   2    10799.62    12303.08    926.55 o 
   6   0   2    71634.36    76316.47   2295.83 o 
   8   0   2     1658.72     1383.84    132.69 o 
  10   0   2    31538.69    33462.25   1169.16 o 
  12   0   2    18603.13    20357.34   1282.11 o 
  14   0   2     5754.86     6754.96    449.99 o 
  16   0   2     4360.59     5093.35    117.58 o 
  18   0   2    22400.32    24885.55    933.61 o 
  20   0   2    11943.64    13131.39   1224.07 o 
  22   0   2    47811.83    50687.04   3326.72 o 
  24   0   2     9611.53    10465.49    175.18 o 
  26   0   2      997.07      921.15     61.34 o 
  28   0   2      277.58      255.43     61.37 o 
  30   0   2     9942.88     8994.70    178.91 o 
  32   0   2     6456.97     6566.50    157.52 o 
  34   0   2     3221.48     3596.70    124.27 o 
  36   0   2     3182.94     3304.96    124.46 o 
 -39   1   2      256.53      253.38     49.81 o 
 -37   1   2      198.96      240.33     61.37 o 
 -35   1   2       76.36       89.78     40.25 o 
 -33   1   2       32.79       20.30     33.70 o 
 -31   1   2     1819.52     1691.13     60.70 o 
 -29   1   2     4526.78     4070.38     77.24 o 
 -27   1   2       35.79       35.33     16.35 o 
 -25   1   2     1408.44     1445.84     71.90 o 
 -23   1   2      772.72      819.87     46.89 o 
 -21   1   2     4653.15     4547.96     84.09 o 
 -19   1   2      261.82      234.15     16.10 o 
 -17   1   2     1145.25      856.52    111.64 o 
 -15   1   2     7728.34     7860.06     65.83 o 
 -13   1   2     9376.18    10654.34     91.78 o 
 -11   1   2     1442.21     1592.48     29.29 o 
  -9   1   2      442.88      508.94     28.47 o 
  -7   1   2    27518.92    27607.79    216.22 o 
  -5   1   2       42.28      138.07     41.50 o 
  -3   1   2      607.89      658.72     40.92 o 
  -1   1   2     7608.95     7353.12    527.79 o 
   1   1   2    17674.07    16861.77    104.06 o 
   3   1   2    49714.80    47880.52    991.08 o 
   5   1   2    22022.90    22699.34    425.44 o 
   7   1   2    25710.98    27186.16    224.00 o 
   9   1   2      276.93      388.82     17.95 o 
  11   1   2    31614.98    33563.77    614.77 o 
  13   1   2      112.77      174.78     35.34 o 
  15   1   2      420.91      544.69     35.66 o 
  17   1   2     5292.63     5618.09    134.14 o 
  19   1   2     1715.99     1679.28     46.65 o 
  21   1   2      465.61      482.16     38.68 o 
  23   1   2      385.67      353.59     29.64 o 
  25   1   2      984.63      854.38     42.15 o 
  27   1   2      514.70      544.15     41.05 o 
  29   1   2      383.90      390.85     35.51 o 
  31   1   2       51.83       62.65     27.80 o 
  33   1   2     1063.47      972.29     50.07 o 
  35   1   2      292.67      247.61     35.88 o 
  37   1   2      207.87      227.26     51.49 o 
 -38   2   2      438.41      388.73     78.43 o 
 -36   2   2        1.93      -12.17     49.67 o 
 -34   2   2     2168.93     2115.07    133.72 o 
 -32   2   2     3411.00     3398.36    105.20 o 
 -30   2   2     7419.19     7117.61    185.58 o 
 -28   2   2    10940.38    10712.79    320.47 o 
 -26   2   2     1013.83     1054.92     54.26 o 
 -24   2   2      514.87      516.60     27.48 o 
 -22   2   2     2286.77     2206.92     66.37 o 
 -20   2   2    12103.52    12435.35    147.76 o 
 -18   2   2    39080.38    40631.36    271.42 o 
 -16   2   2    14869.40    14632.68    190.00 o 
 -14   2   2    12842.60    13222.08    122.22 o 
 -12   2   2    21091.28    21873.91    154.35 o 
 -10   2   2     5433.25     5620.54    138.79 o 
  -8   2   2    30607.73    30638.96    190.30 o 
  -6   2   2    74589.23    72485.05    595.73 o 
  -4   2   2    21880.36    21102.69    475.95 o 
  -2   2   2    81271.98    70931.98    628.01 o 
   0   2   2    12297.46    11805.16    120.23 o 
   2   2   2     3903.59     3911.49    152.92 o 
   4   2   2     2868.62     2596.75     79.03 o 
   6   2   2    44376.32    43334.83    357.52 o 
   8   2   2    32003.96    31742.74    235.22 o 
  10   2   2    35555.50    34790.60    362.58 o 
  12   2   2    17030.29    17973.97    129.48 o 
  14   2   2     5221.28     5275.17    155.52 o 
  16   2   2     2841.70     3089.10     70.65 o 
  18   2   2    14527.34    14284.02    552.29 o 
  20   2   2    13111.86    13782.27    246.95 o 
  22   2   2     8867.73     9140.91    238.56 o 
  24   2   2     7883.66     7708.60    180.86 o 
  26   2   2     2534.73     2503.88     88.39 o 
  28   2   2      860.41      826.53     53.50 o 
  30   2   2      854.03      871.83     56.01 o 
  32   2   2     1670.90     1785.14     76.96 o 
  34   2   2     2263.19     2402.32     90.73 o 
 -35   3   2        9.51       -4.06     37.43 o 
 -33   3   2      547.16      572.96     46.17 o 
 -31   3   2       62.89       70.57     30.83 o 
 -29   3   2     4994.28     4641.47    100.46 o 
 -27   3   2     8800.12     8197.98    126.43 o 
 -25   3   2      327.88      322.74     29.96 o 
 -23   3   2        0.19       37.05     23.79 o 
 -21   3   2      236.49      312.73     27.64 o 
 -19   3   2     4869.32     4853.39     83.64 o 
 -17   3   2    11804.37    11253.81    142.27 o 
 -15   3   2    11652.12    11645.56    110.19 o 
 -13   3   2     8513.53     8459.14    131.74 o 
 -11   3   2      487.02      621.19     29.06 o 
  -9   3   2     1903.91     1835.58     40.64 o 
  -7   3   2    14895.96    14718.46    238.94 o 
  -5   3   2    28202.52    27681.65    297.45 o 
  -3   3   2     8544.18     7413.55    374.64 o 
  -1   3   2    19717.70    18818.70    132.99 o 
   1   3   2      415.87      433.09     44.42 o 
   3   3   2     2456.86     2438.49    176.08 o 
   5   3   2      660.41      554.57     55.34 o 
   7   3   2    18415.62    16862.96   1590.07 o 
   9   3   2    23441.56    23054.09    887.64 o 
  11   3   2     9537.34     9603.58    111.94 o 
  13   3   2      594.80      656.77     43.13 o 
  15   3   2      211.73      220.40     71.11 o 
  17   3   2     2940.78     2729.33    166.72 o 
  19   3   2     6883.46     6684.14    196.77 o 
  21   3   2     4614.93     4493.65     94.65 o 
  23   3   2     1469.20     1495.58     60.99 o 
  25   3   2      736.81      807.09     72.86 o 
  27   3   2       32.47      101.24     56.49 o 
  29   3   2     1389.45     1221.82     63.63 o 
  31   3   2     2204.73     1988.77     80.68 o 
  33   3   2      736.52      714.06     55.69 o 
 -32   4   2      925.97     1089.35     60.39 o 
 -30   4   2      925.73     1070.88     58.35 o 
 -28   4   2      868.94      925.75     53.97 o 
 -26   4   2       90.15      114.68     27.73 o 
 -24   4   2       14.24       64.46     25.38 o 
 -22   4   2       97.15      112.82     25.97 o 
 -20   4   2     1524.11     1708.84     52.77 o 
 -18   4   2     3155.44     2995.30     67.35 o 
 -16   4   2     6968.52     6660.56    131.49 o 
 -14   4   2     1553.76     1500.09     50.87 o 
 -12   4   2      239.92      344.18     28.87 o 
 -10   4   2      904.62      839.28     68.11 o 
  -8   4   2       20.95       68.44     32.99 o 
  -6   4   2     5599.49     5025.72     69.59 o 
  -4   4   2     5080.95     4436.24     80.13 o 
  -2   4   2     6047.30     5668.68     88.64 o 
   0   4   2     2104.24     2130.53     53.96 o 
   2   4   2      186.76      237.63     37.36 o 
   4   4   2     1956.23     2113.01     72.59 o 
   6   4   2     3816.09     3455.29     90.65 o 
   8   4   2     2777.79     2503.30     77.98 o 
  10   4   2     7655.60     7242.88    152.06 o 
  12   4   2       10.63       55.84     37.74 o 
  14   4   2      627.89      686.73     50.68 o 
  16   4   2      620.36      767.64     87.47 o 
  18   4   2      422.82      508.50     41.01 o 
  20   4   2     3434.36     3238.44     83.80 o 
  22   4   2     1772.66     1829.20     67.22 o 
  24   4   2      470.85      555.49     44.12 o 
  26   4   2      341.26      410.91     42.78 o 
  28   4   2       37.13       52.49     33.22 o 
  30   4   2      107.29      107.19     35.85 o 
 -29   5   2      676.06      674.10     61.67 o 
 -27   5   2     1573.76     1477.49     68.35 o 
 -25   5   2      738.06      702.33     43.07 o 
 -23   5   2      193.76      249.45     31.51 o 
 -21   5   2      330.08      340.39     31.39 o 
 -19   5   2      279.20      366.26     37.76 o 
 -17   5   2     1772.05     1952.67     68.44 o 
 -15   5   2     5536.32     5515.40    110.05 o 
 -13   5   2     3620.72     3351.71     85.49 o 
 -11   5   2      420.99      435.07     42.49 o 
  -9   5   2      257.08      334.35     36.80 o 
  -7   5   2     3237.90     3028.21     76.82 o 
  -5   5   2     4644.94     4524.12     92.04 o 
  -3   5   2     6255.48     5775.44    128.58 o 
  -1   5   2      669.49      641.40     52.90 o 
   1   5   2      467.27      483.66     49.05 o 
   3   5   2      475.47      481.34     49.37 o 
   5   5   2     9557.66     9096.53    164.30 o 
   7   5   2     2965.00     3069.82     99.35 o 
   9   5   2      497.30      556.68     59.44 o 
  11   5   2     4774.99     4878.52    124.31 o 
  13   5   2      565.38      599.51     65.29 o 
  15   5   2      484.80      492.55     55.11 o 
  17   5   2     3919.49     3532.49    114.80 o 
  19   5   2     1502.87     1470.82     82.20 o 
  21   5   2      579.72      685.86     65.01 o 
  23   5   2      855.79      921.19     70.48 o 
  25   5   2       10.95       14.91     38.34 o 
 -22   6   2      114.14      241.60     50.45 o 
 -20   6   2        1.90       82.57     43.43 o 
 -18   6   2       96.87      154.37     62.82 o 
 -16   6   2       89.02      174.50     43.35 o 
 -14   6   2       55.18       46.92     36.92 o 
 -12   6   2       22.84       46.26     39.29 o 
 -10   6   2        8.06       44.37     39.92 o 
  -8   6   2      611.76      552.98     56.66 o 
  -6   6   2      334.81      366.20     55.53 o 
  -4   6   2       54.06       60.10     38.96 o 
  -2   6   2        4.37       45.63     36.84 o 
   0   6   2      737.36      616.78     63.60 o 
   2   6   2       91.50      161.02     43.21 o 
   4   6   2       35.89       39.34     49.43 o 
   6   6   2      112.93      106.11     41.25 o 
   8   6   2      341.80      332.38     49.58 o 
  10   6   2      106.33      141.47     43.73 o 
  12   6   2       51.72      177.93     47.07 o 
  14   6   2       89.00      164.15     48.33 o 
  16   6   2      230.78      278.84     51.38 o 
  18   6   2       28.54       71.37     52.35 o 
  20   6   2      309.96      461.74     82.80 o 
  -9   7   2       56.47       63.08     43.89 o 
  -7   7   2       40.22      116.72     44.62 o 
  -5   7   2      457.90      466.66     57.35 o 
  -3   7   2      409.65      442.52     57.69 o 
  -1   7   2      345.75      352.29     54.73 o 
   1   7   2        9.48        9.89     40.61 o 
   3   7   2       14.60       25.02     42.47 o 
   5   7   2        0.82        4.73     47.23 o 
   7   7   2      899.48      999.05    105.75 o 
 -39   1   3     2529.26     2787.28    164.01 o 
 -37   1   3     5762.35     6003.76    314.66 o 
 -35   1   3     3280.30     3291.92    173.94 o 
 -33   1   3      324.86      282.22     44.23 o 
 -31   1   3      819.18      707.48     53.07 o 
 -29   1   3     2247.94     2151.38     90.12 o 
 -27   1   3    11174.22     9204.95    964.85 o 
 -25   1   3    42282.23    38908.29   2283.04 o 
 -23   1   3    19714.10    18818.39    318.81 o 
 -21   1   3     6874.32     6745.34    307.68 o 
 -19   1   3      727.76      908.20    113.37 o 
 -17   1   3    14562.94    12302.67   2854.74 o 
 -15   1   3    77294.85    81411.82   1183.33 o 
 -13   1   3    49192.36    49425.51    681.12 o 
 -11   1   3    55544.79    58812.92    691.12 o 
  -9   1   3    26964.38    28198.71    255.60 o 
  -7   1   3      437.06      411.66     88.29 o 
  -5   1   3     3133.34     3119.68    220.36 o 
  -3   1   3   113228.71   111521.35    787.33 o 
  -1   1   3   131313.17   117612.10   2646.42 o 
   1   1   3   230144.39   180524.97   4268.74 o 
   3   1   3     1711.26     1500.53     29.08 o 
   5   1   3     2282.91     2698.66     61.58 o 
   7   1   3      234.37      280.69     19.11 o 
   9   1   3    83933.52    86423.84   1239.79 o 
  11   1   3    40321.14    43200.93    502.94 o 
  13   1   3    33470.16    33435.16    581.07 o 
  15   1   3    21520.63    22338.11    344.01 o 
  17   1   3    16895.29    18030.80    329.43 o 
  19   1   3      514.21      478.02     30.21 o 
  21   1   3     6525.12     6433.02     94.68 o 
  23   1   3     7745.74     7896.76    172.47 o 
  25   1   3    19853.81    21248.04    191.61 o 
  27   1   3     8198.52     8676.17    124.11 o 
  29   1   3     2364.49     2497.73    120.92 o 
  31   1   3       24.38        1.06     26.70 o 
  33   1   3      217.24      194.28     38.12 o 
  35   1   3      698.30      699.12     55.07 o 
 -38   2   3      452.37      388.74     78.43 o 
 -36   2   3      706.45      556.95     81.86 o 
 -34   2   3      345.85      278.14     65.27 o 
 -32   2   3        0.93        6.82     33.22 o 
 -30   2   3       63.22       62.93     26.62 o 
 -28   2   3        5.27       21.04     24.93 o 
 -26   2   3     1935.39     1536.89    249.29 o 
 -24   2   3     3780.55     3545.94    174.93 o 
 -22   2   3     6580.26     6106.93     89.80 o 
 -20   2   3      174.20      188.09     21.91 o 
 -18   2   3        3.24       13.33     30.95 o 
 -16   2   3      243.77      381.91     22.85 o 
 -14   2   3     1278.93     1055.49     56.63 o 
 -12   2   3    23078.90    23604.86    485.65 o 
 -10   2   3    29172.88    30048.70    134.91 o 
  -8   2   3        5.43       36.09     37.63 o 
  -6   2   3      166.39      190.27     15.46 o 
  -4   2   3       19.18       16.08     14.81 o 
  -2   2   3     5332.50     5010.61    330.76 o 
   0   2   3    56717.84    54465.04    320.34 o 
   2   2   3     9347.88     9093.40     69.30 o 
   4   2   3       87.65      119.02     16.80 o 
   6   2   3      603.95      663.68     38.04 o 
   8   2   3     6059.71     6006.95     77.58 o 
  10   2   3       19.06       68.00     22.64 o 
  12   2   3     9112.92     9579.51    151.73 o 
  14   2   3    14702.70    15033.04    241.25 o 
  16   2   3      427.29      451.99     57.74 o 
  18   2   3      634.89      787.52     43.47 o 
  20   2   3      380.63      459.49     75.76 o 
  22   2   3     3109.93     2892.31     81.29 o 
  24   2   3     1356.74     1315.70    115.26 o 
  26   2   3     1947.14     1978.77     74.16 o 
  28   2   3     1231.13     1177.16     62.19 o 
  30   2   3      112.12      111.59     35.90 o 
  32   2   3       17.87        1.67     33.36 o 
  34   2   3      614.74      614.47     56.93 o 
 -35   3   3     1135.90     1263.27     80.05 o 
 -33   3   3      105.43       95.37     38.39 o 
 -31   3   3      648.26      673.08     49.11 o 
 -29   3   3     1206.33     1283.36     55.58 o 
 -27   3   3     6009.75     5776.23    183.49 o 
 -25   3   3     6706.20     6684.54    152.49 o 
 -23   3   3     6129.74     5783.66    107.34 o 
 -21   3   3     2020.57     1922.17     49.89 o 
 -19   3   3     1924.16     1844.10     47.88 o 
 -17   3   3     5931.82     5887.35    200.42 o 
 -15   3   3     9746.45     9132.77    252.84 o 
 -13   3   3     9960.71     9594.30     95.47 o 
 -11   3   3    22584.56    21561.08    190.51 o 
  -9   3   3     1306.38     1071.25     35.93 o 
  -7   3   3     3605.06     4003.57     73.87 o 
  -5   3   3     2290.65     1923.41     39.35 o 
  -3   3   3     2472.86     1684.87    159.48 o 
  -1   3   3    20587.90    19536.16    763.19 o 
   1   3   3    33801.87    30140.74    513.22 o 
   3   3   3     5330.25     4793.86    181.43 o 
   5   3   3     1067.77     1008.87     66.03 o 
   7   3   3     2439.24     2139.73    206.86 o 
   9   3   3     8980.89     9031.47    106.04 o 
  11   3   3    10414.40     9887.14    374.44 o 
  13   3   3    14609.24    15001.80    151.75 o 
  15   3   3     5499.73     5238.36    187.46 o 
  17   3   3     1072.09     1162.51     71.44 o 
  19   3   3      293.48      334.06     35.55 o 
  21   3   3     1488.82     1522.36     59.51 o 
  23   3   3     3494.58     3468.56     89.24 o 
  25   3   3     2375.03     2454.51     78.56 o 
  27   3   3     3271.72     3348.02     98.35 o 
  29   3   3      767.29      899.21     59.26 o 
  31   3   3      105.21      140.95     39.25 o 
  33   3   3       61.04       70.59     47.77 o 
 -34   4   3      805.30      743.68    102.09 o 
 -32   4   3      378.93      365.78     41.87 o 
 -30   4   3      120.37      177.61     35.33 o 
 -28   4   3      381.50      412.49     39.66 o 
 -26   4   3     4090.33     3811.40     93.01 o 
 -24   4   3     4288.80     3967.22     80.06 o 
 -22   4   3      342.35      323.45     32.72 o 
 -20   4   3      648.87      603.62     36.60 o 
 -18   4   3      179.11      172.69     26.16 o 
 -16   4   3     1637.01     1670.32     81.44 o 
 -14   4   3     7511.64     7140.62    211.15 o 
 -12   4   3     4357.85     4123.06     69.32 o 
 -10   4   3     6962.97     6696.74    261.48 o 
  -8   4   3     1377.66     1132.97     82.11 o 
  -6   4   3      156.36      176.68     23.99 o 
  -4   4   3     4942.90     4636.37    137.73 o 
  -2   4   3    15528.30    14541.25    436.55 o 
   0   4   3     5598.43     5241.33     83.34 o 
   2   4   3     3315.73     3230.78     66.06 o 
   4   4   3      299.46      285.54     26.76 o 
   6   4   3     2092.25     1997.09     72.59 o 
   8   4   3     3081.28     2877.46    152.34 o 
  10   4   3     5748.42     5450.00    206.60 o 
  12   4   3     4563.94     4150.78    290.24 o 
  14   4   3     6615.04     6559.86    388.38 o 
  16   4   3     1410.26     1500.59     57.90 o 
  18   4   3       40.77       99.73     34.33 o 
  20   4   3     2208.19     2065.55    106.41 o 
  22   4   3     1393.51     1255.31     71.20 o 
  24   4   3     1341.99     1371.67     63.19 o 
  26   4   3     1463.52     1513.71     87.29 o 
  28   4   3      517.96      615.73     51.07 o 
  30   4   3       85.33      122.90     45.26 o 
 -29   5   3      599.13      612.63     50.67 o 
 -27   5   3      880.68      984.10     57.24 o 
 -25   5   3      136.84      209.10     36.03 o 
 -23   5   3      149.09      225.45     32.68 o 
 -21   5   3       10.22       27.55     24.28 o 
 -19   5   3      120.65      129.35     25.72 o 
 -17   5   3       85.09      116.41     31.36 o 
 -15   5   3     1602.08     1601.31     61.83 o 
 -13   5   3      154.76      258.29     35.58 o 
 -11   5   3      121.36       91.20     31.57 o 
  -9   5   3     2334.53     2095.35     78.02 o 
  -7   5   3      330.95      346.04     36.65 o 
  -5   5   3      909.01      904.52     46.48 o 
  -3   5   3      584.55      659.32     41.59 o 
  -1   5   3       74.84       88.82     29.01 o 
   1   5   3       44.99       89.00     35.95 o 
   3   5   3     1403.94     1469.03     71.17 o 
   5   5   3     1779.39     1680.75     88.08 o 
   7   5   3       69.16       63.43     40.42 o 
   9   5   3        5.23       78.89     33.21 o 
  11   5   3      566.05      602.65     54.25 o 
  13   5   3     2478.58     2587.52     99.19 o 
  15   5   3      123.98      253.38     55.76 o 
  17   5   3      787.48      911.27     69.04 o 
  19   5   3      657.92      652.91     64.89 o 
  21   5   3      420.85      413.32     54.88 o 
  23   5   3       47.20       98.48     42.69 o 
  25   5   3        2.47       24.37     37.80 o 
 -22   6   3      166.68      281.00     74.51 o 
 -20   6   3       55.41       88.62     34.52 o 
 -18   6   3       17.00       45.74     32.09 o 
 -16   6   3      419.82      580.57     46.96 o 
 -14   6   3      312.86      401.01     42.20 o 
 -12   6   3     1735.24     1741.36    125.86 o 
 -10   6   3      798.18      825.16     63.75 o 
  -8   6   3        6.51      -15.93     36.38 o 
  -6   6   3        4.87       54.54     39.25 o 
  -4   6   3      123.28      162.91     44.32 o 
  -2   6   3      184.16      217.83     44.63 o 
   0   6   3     2600.11     2357.49     94.57 o 
   2   6   3     1352.05     1249.09     74.29 o 
   4   6   3       96.94      109.17     51.38 o 
   6   6   3      637.92      657.49     62.61 o 
   8   6   3       56.97       82.77     68.42 o 
  10   6   3     2079.30     2381.36    101.05 o 
  12   6   3     1032.15     1108.77     74.88 o 
  14   6   3      455.50      573.76     62.35 o 
  16   6   3      925.85     1040.85     74.91 o 
  18   6   3        0.19       20.12     40.77 o 
  -9   7   3       57.00       60.69     42.41 o 
  -7   7   3       25.05       40.20     41.06 o 
  -5   7   3        0.05       56.33     40.96 o 
  -3   7   3       89.11       79.41     42.09 o 
  -1   7   3       74.62       80.24     43.37 o 
   1   7   3       23.95      -24.55     41.51 o 
   3   7   3       67.46       76.71     44.22 o 
   5   7   3       18.11       72.51     44.93 o 
 -40   0   4      103.87      111.03     58.44 o 
 -38   0   4     3279.41     3416.27    168.54 o 
 -36   0   4     3162.13     3160.87    156.82 o 
 -34   0   4    11275.33    11181.67    275.56 o 
 -32   0   4     7534.80     7306.92    213.18 o 
 -30   0   4     3004.05     2665.56    124.14 o 
 -28   0   4        1.21       45.93     82.53 o 
 -26   0   4       83.64      132.08     22.48 o 
 -24   0   4    10558.48     9883.50    674.59 o 
 -22   0   4    28714.65    29267.40   1146.92 o 
 -20   0   4    49952.84    48994.93   1643.63 o 
 -18   0   4    62749.94    68753.98    803.74 o 
 -16   0   4     1873.08     1987.46    399.03 o 
 -14   0   4     1800.66     1619.06     68.98 o 
 -12   0   4    48045.41    50971.39   1286.70 o 
 -10   0   4   154397.81   170156.89    811.77 o 
  -8   0   4   179345.66   203046.63   1283.55 o 
  -6   0   4    26725.04    30181.00    262.75 o 
  -4   0   4    51448.25    55479.46    427.19 o 
  -2   0   4     1494.92     2283.26     48.61 o 
   0   0   4     9785.59    10896.31    139.49 o 
   2   0   4   251320.45   193668.75   1308.17 o 
   4   0   4   726820.50   503773.28   3164.49 o 
   6   0   4    64721.03    61411.36    544.07 o 
   8   0   4    83020.29    90290.94   2042.03 o 
  10   0   4     2362.43     2344.60    151.06 o 
  12   0   4    52968.95    62249.43    492.60 o 
  14   0   4    21141.75    22298.07    475.20 o 
  16   0   4    51164.33    49905.73   1602.59 o 
  18   0   4    33479.58    34162.63   1755.48 o 
  20   0   4    19301.27    20735.60    830.66 o 
  22   0   4      146.70       92.92     34.23 o 
  24   0   4        6.85       -1.11     30.29 o 
  26   0   4     3772.69     3581.83    258.25 o 
  28   0   4    12246.46    12143.33    441.01 o 
  30   0   4     7946.65     8518.14    696.78 o 
  32   0   4     1014.13     1073.06     77.15 o 
  34   0   4       50.67       42.58     50.53 o 
 -39   1   4       91.42      145.04     71.10 o 
 -37   1   4        3.73      -23.62     35.46 o 
 -35   1   4      383.35      316.12     47.16 o 
 -33   1   4      599.24      563.93     53.13 o 
 -31   1   4       70.19       28.38     32.16 o 
 -29   1   4     1445.94     1370.37    110.00 o 
 -27   1   4      268.27      271.71     57.65 o 
 -25   1   4      830.27      772.03    115.61 o 
 -23   1   4      246.49      253.59     28.70 o 
 -21   1   4     2423.53     2238.01     78.05 o 
 -19   1   4     1118.73     1307.72     56.29 o 
 -17   1   4        2.51       21.81     12.60 o 
 -15   1   4     6472.40     7128.56    107.57 o 
 -13   1   4      394.97      461.14     27.35 o 
 -11   1   4     9516.48     9889.88    143.25 o 
  -9   1   4    16492.42    16765.30    165.49 o 
  -7   1   4      284.24      276.06     23.13 o 
  -5   1   4     2312.41     1752.74    494.27 o 
  -3   1   4     9232.70     9779.29    329.24 o 
  -1   1   4       54.12       86.71     15.83 o 
   1   1   4   119250.30   105457.25   3793.20 o 
   3   1   4     8450.30     8501.15    164.98 o 
   5   1   4     2929.63     3106.40     47.60 o 
   7   1   4    32686.76    35613.38    205.53 o 
   9   1   4     1617.33     1643.73     42.30 o 
  11   1   4     4214.11     4530.71    359.83 o 
  13   1   4      751.40      707.40     56.51 o 
  15   1   4    10072.08    11607.27    333.51 o 
  17   1   4     1676.02     1642.63     57.10 o 
  19   1   4        3.83       -6.16     21.99 o 
  21   1   4     1517.02     1484.90     58.35 o 
  23   1   4      287.87      311.09     39.22 o 
  25   1   4      269.40      322.05     42.46 o 
  27   1   4      599.22      635.24     49.13 o 
  29   1   4       51.62       70.41     33.62 o 
  31   1   4      124.62      109.88     37.72 o 
  33   1   4      567.65      546.01     52.75 o 
  35   1   4        0.04       39.23     37.58 o 
 -38   2   4      565.58      569.53     86.72 o 
 -36   2   4     3504.42     3257.33    164.19 o 
 -34   2   4     5461.76     5299.83    198.34 o 
 -32   2   4     4256.89     3936.80    112.96 o 
 -30   2   4     2261.20     2072.92     73.77 o 
 -28   2   4        0.37        6.52     25.20 o 
 -26   2   4      639.89      691.88     55.32 o 
 -24   2   4    12960.58    12741.62    211.83 o 
 -22   2   4    34487.73    35085.86    681.64 o 
 -20   2   4    12140.96    11793.82    183.04 o 
 -18   2   4    10958.26    10488.13    223.90 o 
 -16   2   4    12602.24    12919.69    141.82 o 
 -14   2   4     4447.73     4707.90     48.54 o 
 -12   2   4    33282.96    32430.59    151.30 o 
 -10   2   4    20371.09    19064.34    215.53 o 
  -8   2   4    78754.68    79872.70   2394.79 o 
  -6   2   4    31481.09    29597.09    239.63 o 
  -4   2   4     6144.83     6210.11    108.70 o 
  -2   2   4    10098.64     9958.30    468.93 o 
   0   2   4    36442.98    32347.24    169.34 o 
   2   2   4    48292.24    44783.35   3656.10 o 
   4   2   4    65243.13    61079.79   1360.80 o 
   6   2   4    13328.65    12008.19     95.51 o 
   8   2   4     9396.91     8853.74    530.79 o 
  10   2   4    17320.59    18630.35    629.15 o 
  12   2   4    16396.82    16824.86    559.12 o 
  14   2   4    17166.95    17887.93    271.46 o 
  16   2   4     9746.77    10178.63    192.94 o 
  18   2   4    15903.59    16526.92    176.85 o 
  20   2   4    10969.83    11627.78    153.80 o 
  22   2   4     1153.15     1126.58     56.84 o 
  24   2   4     1017.70      971.48     55.10 o 
  26   2   4     2155.99     2045.05     75.93 o 
  28   2   4     4715.61     4490.65    113.40 o 
  30   2   4     2340.22     2357.86     88.16 o 
  32   2   4     1352.96     1408.48     74.17 o 
  34   2   4      615.55      690.38     74.87 o 
 -37   3   4      244.82      238.65     67.70 o 
 -35   3   4     1833.93     1634.99    129.03 o 
 -33   3   4     1733.95     1582.82     81.74 o 
 -31   3   4     1100.31      912.27     73.73 o 
 -29   3   4       37.91       70.39     52.97 o 
 -27   3   4       73.59      142.05     29.14 o 
 -25   3   4      494.79      545.89     44.60 o 
 -23   3   4     4286.45     3822.96     71.67 o 
 -21   3   4     2662.67     2481.38     55.57 o 
 -19   3   4     6388.73     5712.25    178.39 o 
 -17   3   4     2866.92     2829.88     70.13 o 
 -15   3   4      502.48      525.87     28.89 o 
 -13   3   4     4344.87     4463.38     97.12 o 
 -11   3   4     2023.42     1714.15     40.73 o 
  -9   3   4     6225.67     5953.98     79.56 o 
  -7   3   4    30618.40    29550.30    674.54 o 
  -5   3   4      187.43      418.32     65.88 o 
  -3   3   4      601.69      555.02     26.04 o 
  -1   3   4     1734.13     2236.59    152.25 o 
   1   3   4     2254.80     1935.44    116.04 o 
   3   3   4    23265.09    22125.55    680.31 o 
   5   3   4     9047.63     8535.42    478.10 o 
   7   3   4      354.70      396.16    109.38 o 
   9   3   4     3658.67     3667.51     70.29 o 
  11   3   4     2700.98     2485.91    123.95 o 
  13   3   4     4821.10     4927.42    140.49 o 
  15   3   4     3979.69     3914.68    147.86 o 
  17   3   4     3278.21     3259.29     78.50 o 
  19   3   4      709.73      759.77     45.53 o 
  21   3   4      340.57      429.54     40.98 o 
  23   3   4       90.10      122.48     33.91 o 
  25   3   4      474.70      446.54     90.62 o 
  27   3   4      652.96      700.87     54.69 o 
  29   3   4     1639.15     1616.67     75.29 o 
  31   3   4      727.03      755.97     58.36 o 
 -34   4   4      825.50      932.11     84.79 o 
 -32   4   4      161.02      242.13     47.93 o 
 -30   4   4      151.19      188.15     34.44 o 
 -28   4   4      230.60      206.07     35.45 o 
 -26   4   4     1394.99     1396.77     59.10 o 
 -24   4   4     1480.86     1436.28     89.01 o 
 -22   4   4      544.17      624.32     35.57 o 
 -20   4   4     4618.23     4357.55    108.23 o 
 -18   4   4     2173.66     2193.26     62.86 o 
 -16   4   4      687.30      715.61     35.36 o 
 -14   4   4     2388.41     2272.08     54.47 o 
 -12   4   4     3012.78     2841.48     58.09 o 
 -10   4   4     4556.77     4395.67    264.88 o 
  -8   4   4     5736.17     5484.56     85.03 o 
  -6   4   4     3713.77     3480.64     60.28 o 
  -4   4   4      181.70      226.94     24.33 o 
  -2   4   4      463.91      472.47     28.36 o 
   0   4   4      983.42      987.69     47.98 o 
   2   4   4     8322.86     7720.98    148.02 o 
   4   4   4     1187.16     1189.58     57.24 o 
   6   4   4     4167.70     4122.45    100.97 o 
   8   4   4     9371.70     8928.17    638.45 o 
  10   4   4      471.73      514.25     50.67 o 
  12   4   4        0.92       73.04     32.14 o 
  14   4   4       26.63      102.53     45.53 o 
  16   4   4     4963.78     4912.81    168.74 o 
  18   4   4     1398.57     1413.82    173.63 o 
  20   4   4     1750.05     1827.73    147.34 o 
  22   4   4      896.70     1005.39     56.31 o 
  24   4   4        7.16       59.73     32.45 o 
  26   4   4        2.78       -0.44     31.19 o 
  28   4   4      420.72      439.47     46.24 o 
 -29   5   4      272.32      239.96     37.95 o 
 -27   5   4       80.78      135.78     34.98 o 
 -25   5   4      177.91      229.38     36.86 o 
 -23   5   4     1741.37     1719.08     66.54 o 
 -21   5   4     2380.64     2384.50     64.45 o 
 -19   5   4      506.77      548.55     35.85 o 
 -17   5   4      121.03      132.25     38.04 o 
 -15   5   4        9.07       35.11     27.62 o 
 -13   5   4       80.90      101.11     29.47 o 
 -11   5   4     3248.99     3017.00     78.83 o 
  -9   5   4     8113.80     8006.06    123.40 o 
  -7   5   4     1702.34     1604.85     58.56 o 
  -5   5   4       67.50      101.77     35.12 o 
  -3   5   4      290.76      331.66     35.81 o 
  -1   5   4      948.02      919.60     83.85 o 
   1   5   4     2493.42     2342.99     85.33 o 
   3   5   4     4075.67     3843.88    107.71 o 
   5   5   4      937.96      968.72     61.98 o 
   7   5   4     1084.93     1087.99     63.68 o 
   9   5   4     2336.57     2459.10    109.61 o 
  11   5   4      147.40      246.27     56.49 o 
  13   5   4      660.53      709.20     60.11 o 
  15   5   4     1388.56     1431.45     80.95 o 
  17   5   4     2216.18     2614.05    106.61 o 
  19   5   4     1854.44     2079.31    112.45 o 
  21   5   4       85.34      213.00     48.89 o 
  23   5   4       55.06       54.44     41.18 o 
 -22   6   4       17.40       15.38     37.30 o 
 -20   6   4       52.06       99.27     33.34 o 
 -18   6   4        0.82       82.98     33.41 o 
 -16   6   4        0.09       52.08     31.09 o 
 -14   6   4       77.60      102.89     32.88 o 
 -12   6   4        0.44       14.26     29.86 o 
 -10   6   4       53.82       46.14     31.19 o 
  -8   6   4      818.32      767.41     49.44 o 
  -6   6   4      229.37      227.08     44.55 o 
  -4   6   4      106.22      125.91     42.35 o 
  -2   6   4       43.90       65.19     37.17 o 
   0   6   4       64.15       93.29     39.94 o 
   2   6   4      151.52      173.62     42.70 o 
   4   6   4       32.81       77.96     38.89 o 
   6   6   4      182.87      240.05     46.74 o 
   8   6   4       73.77      173.56     64.04 o 
  10   6   4      193.79      294.89     52.84 o 
  12   6   4       86.88      138.36     47.04 o 
  14   6   4        6.38       44.23     41.48 o 
  16   6   4        7.11       22.27     42.51 o 
  18   6   4      302.65      413.03     78.42 o 
  -9   7   4      241.73      311.99     53.54 o 
  -7   7   4      443.79      534.57     59.20 o 
  -5   7   4      294.89      287.92     49.42 o 
  -3   7   4        1.23      -16.28     38.02 o 
  -1   7   4      171.24      151.23     49.42 o 
   1   7   4       40.94       90.43     44.24 o 
   3   7   4      271.76      329.54     56.78 o 
 -41   1   5     1148.80     1306.38    118.94 o 
 -39   1   5     3629.02     3477.30    174.45 o 
 -37   1   5      276.17      270.46     46.78 o 
 -35   1   5     1563.19     1625.38     80.01 o 
 -33   1   5     2890.45     2787.21    167.07 o 
 -31   1   5     9055.02     8703.25    127.47 o 
 -29   1   5    18810.24    17914.22    216.56 o 
 -27   1   5    13780.02    13219.25    342.01 o 
 -25   1   5      586.36      582.12     31.94 o 
 -23   1   5       46.41       29.18     12.62 o 
 -21   1   5    17600.63    17409.62    380.78 o 
 -19   1   5    32577.51    33474.47   1364.66 o 
 -17   1   5    58013.90    58853.57    256.57 o 
 -15   1   5    59189.78    62825.13    867.21 o 
 -13   1   5    10483.17    10482.64    163.38 o 
 -11   1   5     2205.86     2443.75     46.53 o 
  -9   1   5    21965.63    21967.01    394.05 o 
  -7   1   5    82269.95    85243.27    982.03 o 
  -5   1   5    93407.09    98515.36   1509.16 o 
  -3   1   5    42227.99    42999.51    824.29 o 
  -1   1   5   120323.05   120636.67   1010.24 o 
   1   1   5    24796.54    24872.68    964.17 o 
   3   1   5     4209.03     3814.17     66.93 o 
   5   1   5    24976.01    25659.76    162.54 o 
   7   1   5    68146.78    66398.47   1765.71 o 
   9   1   5    22178.70    21456.76    573.65 o 
  11   1   5    74979.16    78603.81    717.80 o 
  13   1   5    16072.08    16779.07    486.87 o 
  15   1   5     3304.01     3697.33    130.76 o 
  17   1   5     4511.64     4574.52    109.38 o 
  19   1   5    12200.90    11846.45    209.94 o 
  21   1   5    13632.02    13935.73    442.69 o 
  23   1   5    13304.66    13255.84    178.38 o 
  25   1   5     3400.28     3239.24     94.39 o 
  27   1   5        5.53       -1.39     29.68 o 
  29   1   5      932.91      915.07     60.03 o 
  31   1   5     3616.51     3616.75    107.31 o 
  33   1   5     2319.57     2378.57     91.83 o 
 -38   2   5     1093.27     1006.58    101.88 o 
 -36   2   5      364.16      394.56     72.09 o 
 -34   2   5        1.10       -5.02     31.31 o 
 -32   2   5     3643.18     3161.74    100.99 o 
 -30   2   5     2584.97     2349.91     87.90 o 
 -28   2   5     3781.46     2545.56    493.35 o 
 -26   2   5     6253.13     4524.61    814.30 o 
 -24   2   5      589.96      525.54     94.03 o 
 -22   2   5     1375.35     1272.74    166.59 o 
 -20   2   5     8264.42     7497.68   1116.73 o 
 -18   2   5     7304.98     6714.91    564.13 o 
 -16   2   5     2986.94     2388.67     96.90 o 
 -14   2   5    11145.93    11846.52    335.08 o 
 -12   2   5     2403.93     2512.21     88.25 o 
 -10   2   5    10978.64    10982.46    103.53 o 
  -8   2   5     6788.08     6454.22    125.85 o 
  -6   2   5    14667.99    15147.27    348.07 o 
  -4   2   5    32137.44    31919.20    196.83 o 
  -2   2   5     4914.82     5789.96    148.81 o 
   0   2   5     2147.33     2125.65     36.09 o 
   2   2   5      874.35     1109.52     25.77 o 
   4   2   5     2304.84     2378.14    169.69 o 
   6   2   5     8786.66     8599.63     82.80 o 
   8   2   5     7952.01     7867.19    201.49 o 
  10   2   5     6799.04     7372.48    306.81 o 
  12   2   5     4730.64     5104.38    361.21 o 
  14   2   5     1109.56     1047.01    154.38 o 
  16   2   5     1330.85     1514.50    179.29 o 
  18   2   5     6292.46     6042.36    325.11 o 
  20   2   5     2264.42     2369.06     75.10 o 
  22   2   5      713.39      704.94     48.99 o 
  24   2   5      163.19      189.80     36.62 o 
  26   2   5       78.09       78.01     47.43 o 
  28   2   5       32.03       70.70     35.37 o 
  30   2   5      870.68      794.84     59.18 o 
  32   2   5      383.26      411.09     51.89 o 
 -37   3   5       22.35       42.24     38.48 o 
 -35   3   5      466.00      533.39     57.35 o 
 -33   3   5     3009.92     2769.51    118.69 o 
 -31   3   5     3044.25     2945.27    104.84 o 
 -29   3   5      323.23      345.26     33.62 o 
 -27   3   5     3023.99     2782.84     72.57 o 
 -25   3   5      336.09      319.55     33.34 o 
 -23   3   5      441.18      495.58     33.08 o 
 -21   3   5     1636.14     1664.74     46.44 o 
 -19   3   5     9860.88    10069.77    398.15 o 
 -17   3   5    11985.81    11238.92    147.31 o 
 -15   3   5    13979.79    13328.66    180.48 o 
 -13   3   5     5974.93     5869.18    135.12 o 
 -11   3   5       10.13       76.92     39.83 o 
  -9   3   5     4167.58     3903.79     57.30 o 
  -7   3   5     4308.54     4086.17     57.82 o 
  -5   3   5    40323.44    37387.16   2003.69 o 
  -3   3   5    21211.54    18604.20    839.71 o 
  -1   3   5     7364.04     7434.30    201.71 o 
   1   3   5    10724.83    11283.08    618.09 o 
   3   3   5     1066.53     1064.85     38.78 o 
   5   3   5     4524.98     4146.19    245.83 o 
   7   3   5    18548.96    18090.70    288.91 o 
   9   3   5    14289.28    14130.80    641.82 o 
  11   3   5     7160.69     7182.68    164.85 o 
  13   3   5     1259.55     1379.88    145.85 o 
  15   3   5      352.20      532.84     70.39 o 
  17   3   5        7.65       94.04     35.55 o 
  19   3   5     5390.35     5106.78    104.36 o 
  21   3   5     4365.89     4229.31     99.36 o 
  23   3   5     2969.04     2979.06    257.94 o 
  25   3   5     1078.01     1105.42     61.75 o 
  27   3   5      362.03      382.86     45.50 o 
  29   3   5       71.17       44.16     34.57 o 
  31   3   5      708.82      657.85     55.27 o 
 -34   4   5       70.12      118.54     42.84 o 
 -32   4   5      858.17      828.49     65.30 o 
 -30   4   5     2056.83     2065.08     73.44 o 
 -28   4   5     4577.49     3891.48    120.46 o 
 -26   4   5      718.54      608.12     54.68 o 
 -24   4   5       45.12       63.08     28.46 o 
 -22   4   5      571.91      605.14     51.90 o 
 -20   4   5     2108.76     2082.43     92.59 o 
 -18   4   5     4610.12     4526.51    105.38 o 
 -16   4   5     6314.94     6153.15    117.05 o 
 -14   4   5     3071.45     2859.73     59.42 o 
 -12   4   5     2237.51     1979.86     49.81 o 
 -10   4   5       10.23       74.22     22.28 o 
  -8   4   5     3615.42     3261.15    215.05 o 
  -6   4   5    21562.10    20161.22    448.61 o 
  -4   4   5     6867.06     6866.62    149.66 o 
  -2   4   5     1872.15     1637.13    105.97 o 
   0   4   5     6190.76     6168.44    209.24 o 
   2   4   5       90.89      138.74     34.91 o 
   4   4   5     5805.96     5484.87    115.50 o 
   6   4   5     5645.81     5882.95    262.79 o 
   8   4   5      637.67      753.59     53.49 o 
  10   4   5     4904.85     5042.63    584.86 o 
  12   4   5    10719.88    11050.26    341.72 o 
  14   4   5      163.23      165.59     36.53 o 
  16   4   5     3183.88     2825.07    158.84 o 
  18   4   5     1037.82     1014.74    127.72 o 
  20   4   5     2151.53     2157.51    145.44 o 
  22   4   5     1414.30     1525.81     66.98 o 
  24   4   5      281.39      331.36     67.70 o 
  26   4   5       18.78       50.21     34.14 o 
  28   4   5       77.98       32.93     35.67 o 
 -29   5   5       56.74       98.90     35.68 o 
 -27   5   5       48.70       86.94     33.24 o 
 -25   5   5       48.04       56.22     30.28 o 
 -23   5   5      401.18      380.97     39.72 o 
 -21   5   5      414.84      468.39     40.51 o 
 -19   5   5      437.24      528.60     41.92 o 
 -17   5   5     1486.67     1440.12     69.05 o 
 -15   5   5      316.73      301.17     35.32 o 
 -13   5   5        0.30       33.66     28.50 o 
 -11   5   5      116.33      157.02     48.16 o 
  -9   5   5       63.62      127.78     32.32 o 
  -7   5   5     1358.02     1261.51     54.90 o 
  -5   5   5     3831.77     3456.42    126.03 o 
  -3   5   5      502.32      493.87     38.23 o 
  -1   5   5      108.99      154.04     38.91 o 
   1   5   5      205.76      258.35     45.54 o 
   3   5   5      422.70      447.74     49.58 o 
   5   5   5     1828.32     1724.92     76.49 o 
   7   5   5       14.91      125.61     38.52 o 
   9   5   5      199.72      200.43     43.05 o 
  11   5   5      462.32      450.47     51.94 o 
  13   5   5      121.56      240.06     60.87 o 
  15   5   5       29.44      194.66     69.88 o 
  17   5   5        9.69       97.98     43.71 o 
  19   5   5       21.38       67.83     47.96 o 
  21   5   5      555.47      587.99     63.79 o 
  23   5   5       44.04       65.49     43.17 o 
 -22   6   5        0.93       18.46     38.75 o 
 -20   6   5      367.29      420.19     52.74 o 
 -18   6   5     1071.88     1128.76     64.27 o 
 -16   6   5     1444.62     1492.88     65.94 o 
 -14   6   5      686.41      701.96     50.10 o 
 -12   6   5      195.30      177.30     35.58 o 
 -10   6   5      154.72      174.31     34.55 o 
  -8   6   5     1389.18     1447.43     62.78 o 
  -6   6   5      599.55      689.09     46.84 o 
  -4   6   5     1844.31     1801.57    126.36 o 
  -2   6   5     1799.03     1750.82     83.12 o 
   0   6   5        3.93       -4.39     36.95 o 
   2   6   5      176.18      199.27     56.49 o 
   4   6   5      114.88      120.50     45.05 o 
   6   6   5     1145.40     1096.94     72.38 o 
   8   6   5      967.28     1079.15     72.92 o 
  10   6   5      530.47      691.85     64.16 o 
  12   6   5      176.09      280.71     50.89 o 
  14   6   5      128.11      142.49     48.04 o 
  16   6   5       21.91        9.98     42.01 o 
  -9   7   5       32.23       58.81     43.09 o 
  -7   7   5        7.94       61.65     39.02 o 
  -5   7   5      122.76      145.83     44.97 o 
  -3   7   5       15.64       10.44     39.07 o 
  -1   7   5       76.64      104.14     42.69 o 
   1   7   5       75.99      118.27     47.32 o 
   3   7   5       36.37       67.20     64.76 o 
 -40   0   6     3939.32     3884.96    182.32 o 
 -38   0   6     1928.74     1870.55    127.34 o 
 -36   0   6    14198.06    13636.57    310.89 o 
 -34   0   6     1225.94     1186.33     96.06 o 
 -32   0   6     5337.03     4762.34    165.13 o 
 -30   0   6     3820.91     3831.93    154.61 o 
 -28   0   6    10202.91    10120.38    149.05 o 
 -26   0   6    28140.16    23247.91    978.64 o 
 -24   0   6    71626.15    72733.42    427.06 o 
 -22   0   6    16592.10    16388.88   1098.06 o 
 -20   0   6        5.23       30.01     40.17 o 
 -18   0   6     1584.70     1369.87     49.58 o 
 -16   0   6    93657.60   104730.46    569.77 o 
 -14   0   6   119742.14   130218.14   2791.80 o 
 -12   0   6    43934.87    44981.09    398.53 o 
 -10   0   6    57388.89    60293.44    483.82 o 
  -8   0   6    41063.85    44868.17    389.01 o 
  -6   0   6    22338.43    24056.60    248.67 o 
  -4   0   6    37208.72    39094.73    239.93 o 
  -2   0   6      606.12      666.64     35.14 o 
   0   0   6    31387.54    30242.99    299.18 o 
   2   0   6   107591.20    97197.40    751.52 o 
   4   0   6    22819.27    24097.36    297.87 o 
   6   0   6    14520.80    16867.51    259.73 o 
   8   0   6       30.17       71.10     36.04 o 
  10   0   6     1549.42     1844.40    100.13 o 
  12   0   6    38393.87    43240.86    540.48 o 
  14   0   6    22790.18    23785.97    380.47 o 
  16   0   6     2041.58     1836.15    111.37 o 
  18   0   6     3061.48     3262.08    160.41 o 
  20   0   6      120.56      117.37     54.06 o 
  22   0   6     7048.20     6544.62    224.49 o 
  24   0   6     5995.42     5991.92    222.63 o 
  26   0   6    12438.66    11738.23    318.42 o 
  28   0   6     2603.08     2416.49    156.25 o 
  30   0   6      674.02      702.63    100.38 o 
  32   0   6        2.04       20.94     68.17 o 
 -41   1   6      222.38      223.55     66.24 o 
 -39   1   6      125.90      150.48     59.41 o 
 -37   1   6      258.08      203.56     45.21 o 
 -35   1   6       70.44       71.62     37.17 o 
 -33   1   6        5.47       39.62     34.57 o 
 -31   1   6     1398.46     1353.25     53.40 o 
 -29   1   6      625.79      523.38     35.95 o 
 -27   1   6     2745.09     2399.66     61.50 o 
 -25   1   6     9477.59     8876.71     91.53 o 
 -23   1   6     2202.89     2249.92    111.99 o 
 -21   1   6       12.21       19.39     32.26 o 
 -19   1   6      222.02      292.62     41.91 o 
 -17   1   6      486.34      656.54     71.57 o 
 -15   1   6     4247.16     3906.34    186.77 o 
 -13   1   6    16244.19    17031.68    516.84 o 
 -11   1   6      145.49      192.76     17.71 o 
  -9   1   6     9203.83     9843.77    272.65 o 
  -7   1   6     5146.27     5478.30    132.70 o 
  -5   1   6      842.09      772.24    192.34 o 
  -3   1   6     4614.64     4637.78    116.36 o 
  -1   1   6    16058.27    17112.89    153.45 o 
   1   1   6     1368.24     1469.85     56.71 o 
   3   1   6     6988.55     7811.26    103.55 o 
   5   1   6       45.14       96.14     25.11 o 
   7   1   6     1884.96     2055.60     61.84 o 
   9   1   6     1555.32     1455.86    168.52 o 
  11   1   6     2476.08     2783.60     66.83 o 
  13   1   6      728.70      740.71     53.01 o 
  15   1   6     2530.47     2557.75     80.41 o 
  17   1   6      498.25      538.91     46.63 o 
  19   1   6       52.47      106.03     31.56 o 
  21   1   6     1593.65     1622.72     81.17 o 
  23   1   6      256.90      288.91     40.78 o 
  25   1   6      581.31      554.53     49.97 o 
  27   1   6      130.78      137.17     36.07 o 
  29   1   6       72.44      136.81     39.99 o 
  31   1   6      233.83      253.75     47.38 o 
  33   1   6       25.22       47.56     36.64 o 
 -40   2   6     2322.59     2331.65    150.30 o 
 -38   2   6     2765.46     2615.07    153.31 o 
 -36   2   6     3609.02     3143.97    155.90 o 
 -34   2   6      314.50      361.38     48.97 o 
 -32   2   6        0.92      -43.25     32.19 o 
 -30   2   6      831.98      818.25     66.29 o 
 -28   2   6     6967.59     6471.21    135.57 o 
 -26   2   6    23856.15    22393.58    335.15 o 
 -24   2   6    13264.72    12388.77    370.60 o 
 -22   2   6     2488.89     2286.87    177.85 o 
 -20   2   6     4552.48     4059.98    377.69 o 
 -18   2   6     9329.57     7884.11   1295.08 o 
 -16   2   6    14773.27    15379.90    510.70 o 
 -14   2   6    37298.68    36536.08    184.29 o 
 -12   2   6    29755.55    27136.68   2269.69 o 
 -10   2   6    15852.31    15989.44    448.10 o 
  -8   2   6     5411.42     5083.65    142.33 o 
  -6   2   6      160.53      224.04     53.50 o 
  -4   2   6     3630.42     3139.56     77.34 o 
  -2   2   6    95025.45    88683.21   1403.22 o 
   0   2   6    41407.36    40655.24    595.53 o 
   2   2   6    26332.52    26024.04    795.75 o 
   4   2   6     3972.51     3756.06     50.46 o 
   6   2   6     1873.96     1737.79     84.91 o 
   8   2   6     5784.58     5783.92    326.97 o 
  10   2   6    38666.66    40361.40    940.66 o 
  12   2   6     2154.55     1945.88    112.62 o 
  14   2   6    19213.51    19197.66    236.84 o 
  16   2   6    12904.69    12919.25    154.04 o 
  18   2   6      306.20      350.31     37.69 o 
  20   2   6      274.90      220.11     35.25 o 
  22   2   6     4181.83     4019.65     99.02 o 
  24   2   6     4249.62     4108.67    104.59 o 
  26   2   6     4693.22     4686.86    115.72 o 
  28   2   6     2843.76     2671.85     94.45 o 
  30   2   6       43.77       53.80     37.49 o 
  32   2   6       22.25       15.10     49.02 o 
 -37   3   6     1564.48     1468.38     98.75 o 
 -35   3   6     1191.35     1158.87     86.04 o 
 -33   3   6     1308.84     1145.58     71.55 o 
 -31   3   6       29.38       54.52     34.15 o 
 -29   3   6      320.25      280.81     42.35 o 
 -27   3   6      914.84      821.10     43.29 o 
 -25   3   6     9823.21     8770.70    227.16 o 
 -23   3   6     8192.90     7304.03    142.61 o 
 -21   3   6     1687.10     1586.50     51.27 o 
 -19   3   6      182.00      249.38     25.57 o 
 -17   3   6     2785.35     2862.93    118.36 o 
 -15   3   6     1985.10     1942.40     46.05 o 
 -13   3   6    12498.03    11951.30    118.89 o 
 -11   3   6    35192.33    36059.84    311.41 o 
  -9   3   6     3052.34     2847.48     50.41 o 
  -7   3   6     2534.83     2670.37     90.06 o 
  -5   3   6        9.81      103.29     35.94 o 
  -3   3   6    21664.49    20802.23    539.75 o 
  -1   3   6    21386.24    21020.58    491.58 o 
   1   3   6     3408.40     2713.04     78.45 o 
   3   3   6    11993.37    11635.88    279.56 o 
   5   3   6      193.85      170.45     23.87 o 
   7   3   6      545.15      791.02    216.63 o 
   9   3   6     4498.49     4424.89    431.15 o 
  11   3   6     4085.00     3935.60    295.83 o 
  13   3   6     5469.88     5438.16    168.26 o 
  15   3   6    16987.77    16912.01    555.80 o 
  17   3   6      289.19      394.44     73.07 o 
  19   3   6     1965.59     1797.88     66.64 o 
  21   3   6       67.69       59.64     30.26 o 
  23   3   6     2212.96     2063.88    112.75 o 
  25   3   6     2120.71     2014.36     80.21 o 
  27   3   6      587.00      623.51     53.00 o 
  29   3   6       77.26       53.35     35.72 o 
 -34   4   6       11.34       59.19     44.31 o 
 -32   4   6      106.65      125.64     56.25 o 
 -30   4   6     2495.62     2238.71    123.51 o 
 -28   4   6     1921.39     1980.72     68.39 o 
 -26   4   6      551.47      626.53     42.61 o 
 -24   4   6     3388.80     2987.01     78.07 o 
 -22   4   6       32.33       78.92     29.12 o 
 -20   4   6       15.81       53.25     23.12 o 
 -18   4   6       86.66      107.18     24.33 o 
 -16   4   6     3204.96     3150.93     74.56 o 
 -14   4   6     4508.65     4233.32     81.84 o 
 -12   4   6     5525.74     4928.45     89.29 o 
 -10   4   6     3097.68     2717.86     56.54 o 
  -8   4   6      700.26      586.35     64.80 o 
  -6   4   6      119.81      167.14     23.74 o 
  -4   4   6      372.92      393.75     63.99 o 
  -2   4   6     1783.13     1613.58     61.24 o 
   0   4   6     3116.46     2787.45    138.10 o 
   2   4   6     6829.54     6822.63    128.72 o 
   4   4   6     4091.30     4243.49    267.86 o 
   6   4   6        8.28       83.15     33.90 o 
   8   4   6      277.89      300.06     57.97 o 
  10   4   6      809.40      558.59     97.00 o 
  12   4   6     4403.18     4165.87    103.79 o 
  14   4   6     1794.84     1704.83    202.99 o 
  16   4   6      119.73      209.32     34.32 o 
  18   4   6       35.08      104.80     32.43 o 
  20   4   6        0.02       63.03     32.01 o 
  22   4   6       56.63       64.89     32.63 o 
  24   4   6      700.92      664.04     51.70 o 
  26   4   6      466.70      498.17     48.88 o 
 -29   5   6       96.49      166.08     45.09 o 
 -27   5   6     2199.88     2210.60     76.88 o 
 -25   5   6     3097.36     2939.35     86.79 o 
 -23   5   6     1288.07     1255.20     77.04 o 
 -21   5   6       91.69       89.62     29.45 o 
 -19   5   6      148.82      111.26     25.48 o 
 -17   5   6      159.27      208.79     27.08 o 
 -15   5   6     3616.42     3539.17    137.40 o 
 -13   5   6     2847.73     2705.50    150.36 o 
 -11   5   6     1222.90     1104.70     51.45 o 
  -9   5   6     7155.93     6457.74    110.04 o 
  -7   5   6     1968.20     1858.46     63.18 o 
  -5   5   6     2888.93     2781.94     86.25 o 
  -3   5   6     2024.07     1885.06     60.35 o 
  -1   5   6     3014.03     2880.13     94.11 o 
   1   5   6     4905.06     5240.56    126.28 o 
   3   5   6     1747.12     1925.93     79.97 o 
   5   5   6      180.93      233.06     40.96 o 
   7   5   6      372.96      393.34     47.35 o 
   9   5   6     1292.04     1282.23     74.68 o 
  11   5   6     1323.66     1500.01     78.79 o 
  13   5   6     3025.89     2995.24    109.21 o 
  15   5   6      491.92      570.09     59.91 o 
  17   5   6       14.22       66.90     43.09 o 
  19   5   6       25.68       73.45     43.37 o 
  21   5   6     1420.15     1279.55    125.56 o 
 -22   6   6       29.20       42.84     36.67 o 
 -20   6   6        1.42        4.34     35.49 o 
 -18   6   6      187.29      273.19     46.70 o 
 -16   6   6       34.83       82.02     33.92 o 
 -14   6   6       21.54       44.68     31.10 o 
 -12   6   6        0.34       37.21     30.85 o 
 -10   6   6        2.55       27.83     29.67 o 
  -8   6   6      254.76      249.63     36.84 o 
  -6   6   6        3.61       61.85     38.38 o 
  -4   6   6      468.94      421.02     51.30 o 
  -2   6   6       13.11       61.35     38.36 o 
   0   6   6        2.71       19.79     36.52 o 
   2   6   6       46.99       49.60     36.67 o 
   4   6   6       64.46       91.69     40.41 o 
   6   6   6       61.29      174.37     44.63 o 
   8   6   6      107.98      219.59     47.77 o 
  10   6   6      113.20      130.37     46.43 o 
  12   6   6      109.84      146.93     45.96 o 
  14   6   6        1.76       43.15     43.95 o 
  -7   7   6       48.30       32.03     41.31 o 
  -5   7   6       11.93        8.44     39.98 o 
  -3   7   6      166.83      185.87     48.12 o 
  -1   7   6      379.65      430.60     81.35 o 
 -41   1   7      211.70      188.48     64.29 o 
 -39   1   7     2140.98     2064.57    137.61 o 
 -37   1   7     4541.35     4568.74    363.73 o 
 -35   1   7     7803.60     7688.44    170.15 o 
 -33   1   7    21281.21    20823.49    279.74 o 
 -31   1   7     1786.56     1758.03    116.87 o 
 -29   1   7      276.83      230.81     28.20 o 
 -27   1   7      207.89      177.48     24.59 o 
 -25   1   7     4704.24     4441.60    354.95 o 
 -23   1   7    35643.71    36185.89    698.96 o 
 -21   1   7    61244.09    63791.04   1280.16 o 
 -19   1   7    12479.78    12517.39    730.31 o 
 -17   1   7    32311.50    34300.10    302.47 o 
 -15   1   7     3346.74     4004.57    178.75 o 
 -13   1   7    33281.75    36148.75    145.50 o 
 -11   1   7    78993.07    81963.65   1411.95 o 
  -9   1   7    46201.93    46671.79    227.22 o 
  -7   1   7    58456.87    60765.72   1265.13 o 
  -5   1   7    22022.49    16766.22   5354.58 o 
  -3   1   7      706.14      667.94     32.20 o 
  -1   1   7      754.56      970.43     33.73 o 
   1   1   7    77051.79    74085.64   1121.29 o 
   3   1   7    80838.87    77123.47    585.41 o 
   5   1   7    70118.68    68468.05   2391.40 o 
   7   1   7     9146.17     9289.80    135.93 o 
   9   1   7       15.02       54.42     95.20 o 
  11   1   7     1111.17     1179.34    126.60 o 
  13   1   7    21624.77    21297.63    823.26 o 
  15   1   7    14883.67    15091.04    446.74 o 
  17   1   7    14677.55    14222.44    680.96 o 
  19   1   7     7197.03     6965.70    270.86 o 
  21   1   7     4411.60     4155.91    103.94 o 
  23   1   7       14.18       23.86     32.33 o 
  25   1   7     1530.10     1469.06     76.12 o 
  27   1   7     2759.57     2982.98    126.69 o 
  29   1   7     6333.30     6544.36    322.44 o 
  31   1   7     1737.96     1732.91    104.65 o 
 -40   2   7      126.72      134.90     62.33 o 
 -38   2   7       90.00       90.58     53.57 o 
 -36   2   7      758.82      611.61     57.03 o 
 -34   2   7     1405.92     1137.13     67.57 o 
 -32   2   7      644.25      476.22     48.04 o 
 -30   2   7      510.71      377.11     46.53 o 
 -28   2   7      262.23      300.83     96.44 o 
 -26   2   7      108.41      141.94     36.61 o 
 -24   2   7      143.88      165.45     26.03 o 
 -22   2   7     1582.99     1270.30     68.49 o 
 -20   2   7     3799.19     3529.01    180.91 o 
 -18   2   7    11393.59    11521.74     95.07 o 
 -16   2   7      530.42      562.89     51.34 o 
 -14   2   7       30.09       83.34     12.63 o 
 -12   2   7      923.04      926.52    246.61 o 
 -10   2   7     9587.93     8960.06    719.29 o 
  -8   2   7    20440.68    22024.13    724.31 o 
  -6   2   7     6541.19     6630.46    259.80 o 
  -4   2   7     2154.97     2079.50     58.94 o 
  -2   2   7     1816.01     2162.86     40.21 o 
   0   2   7     2994.09     3136.75     98.67 o 
   2   2   7    13106.99    13583.92    147.38 o 
   4   2   7     8322.54     8298.14    129.62 o 
   6   2   7     2173.02     2117.69     46.46 o 
   8   2   7     5638.45     6499.85    379.06 o 
  10   2   7        0.29       58.43     29.70 o 
  12   2   7     9173.72     9500.65    624.50 o 
  14   2   7       63.26      164.11     38.47 o 
  16   2   7     1743.01     1736.07     89.32 o 
  18   2   7     9216.44     8875.72    233.17 o 
  20   2   7        2.02       33.50     31.50 o 
  22   2   7       99.14      109.57     34.70 o 
  24   2   7       64.99      156.70     37.65 o 
  26   2   7      864.09      826.90     59.08 o 
  28   2   7     1033.04     1046.97     66.18 o 
  30   2   7      484.12      588.40     56.10 o 
 -37   3   7     1342.58     1345.67     80.41 o 
 -35   3   7     3405.91     3336.42    117.82 o 
 -33   3   7     3355.94     3120.56    217.68 o 
 -31   3   7     2902.94     2598.47    204.91 o 
 -29   3   7      735.41      643.79     54.44 o 
 -27   3   7      948.97      928.87     60.99 o 
 -25   3   7     3719.57     3662.25     83.86 o 
 -23   3   7     8664.15     8211.29    266.89 o 
 -21   3   7     7840.80     7216.61    116.29 o 
 -19   3   7    13819.26    13800.06    166.90 o 
 -17   3   7     4222.15     3919.78     63.11 o 
 -15   3   7     3916.09     3751.98     60.58 o 
 -13   3   7     5058.13     4987.90    103.61 o 
 -11   3   7     6330.36     5885.81    100.68 o 
  -9   3   7    17976.42    17210.45    164.18 o 
  -7   3   7    14968.99    14160.85    179.73 o 
  -5   3   7     1241.59      950.54     31.54 o 
  -3   3   7       74.57      155.88     27.88 o 
  -1   3   7     1881.21     1779.79     41.20 o 
   1   3   7     3664.59     3421.24     55.19 o 
   3   3   7     8246.83     7383.31    237.00 o 
   5   3   7    10569.40     9592.68    144.65 o 
   7   3   7     6809.54     6168.44    697.57 o 
   9   3   7     3037.95     3018.21    225.71 o 
  11   3   7     2123.68     2306.35    213.66 o 
  13   3   7     4779.32     5005.35    430.70 o 
  15   3   7      712.30      769.03     45.88 o 
  17   3   7     6866.69     6709.56    133.29 o 
  19   3   7     5010.43     4652.21    144.47 o 
  21   3   7       10.10       87.85     33.06 o 
  23   3   7      123.83      124.82     36.32 o 
  25   3   7       89.91       73.80     36.09 o 
  27   3   7      897.68      794.15     59.74 o 
  29   3   7     1099.10     1166.19     69.77 o 
 -34   4   7     2124.92     2151.12    102.95 o 
 -32   4   7     2380.23     2151.66     96.20 o 
 -30   4   7      166.25      166.65     41.97 o 
 -28   4   7     1006.17      854.42     64.28 o 
 -26   4   7      119.84      123.63     30.85 o 
 -24   4   7     2087.20     1987.64     79.87 o 
 -22   4   7    11421.81    10550.84    502.01 o 
 -20   4   7     1898.93     1698.45     86.85 o 
 -18   4   7      245.88      346.72     44.53 o 
 -16   4   7     4104.74     3673.16     75.52 o 
 -14   4   7       46.61       94.63     28.96 o 
 -12   4   7     3614.07     3285.09     78.81 o 
 -10   4   7     7736.47     7145.49    111.69 o 
  -8   4   7     3072.88     2979.29     67.83 o 
  -6   4   7     5895.31     5123.25     85.71 o 
  -4   4   7     1133.97     1013.78     37.28 o 
  -2   4   7      377.58      470.37     28.83 o 
   0   4   7     3220.77     3079.28    133.12 o 
   2   4   7     9697.57    10028.56    496.14 o 
   4   4   7     4377.01     4261.37    242.45 o 
   6   4   7     2156.97     2238.12    103.52 o 
   8   4   7       46.81      128.62     37.16 o 
  10   4   7      795.71      999.22     62.73 o 
  12   4   7     1215.98     1183.95    167.02 o 
  14   4   7     2211.05     2152.00    182.58 o 
  16   4   7     3054.57     2760.38    231.59 o 
  18   4   7     2214.73     2123.30    123.73 o 
  20   4   7       76.03      152.53     36.35 o 
  22   4   7      132.22      147.14     36.50 o 
  24   4   7      588.32      515.62     50.02 o 
  26   4   7      612.95      606.57     65.29 o 
 -29   5   7        9.70       47.81     39.14 o 
 -27   5   7       22.30       93.55     32.52 o 
 -25   5   7     1046.06     1097.69     58.41 o 
 -23   5   7      594.33      644.01     45.30 o 
 -21   5   7      278.45      324.24     36.33 o 
 -19   5   7        0.87       48.53     27.84 o 
 -17   5   7        3.64       -3.67     21.96 o 
 -15   5   7       20.33       42.85     24.18 o 
 -13   5   7       68.16      137.67     37.41 o 
 -11   5   7      159.70      215.81     31.84 o 
  -9   5   7      291.16      329.70     35.36 o 
  -7   5   7      427.56      426.31     36.59 o 
  -5   5   7      786.63      760.27     59.87 o 
  -3   5   7        1.93       47.18     34.84 o 
  -1   5   7       33.60       73.39     60.62 o 
   1   5   7      230.08      273.85     43.25 o 
   3   5   7      641.66      615.34     52.34 o 
   5   5   7        9.74       55.19     35.88 o 
   7   5   7      389.41      512.38     53.47 o 
   9   5   7     1242.39     1348.89    127.26 o 
  11   5   7      310.90      436.78     86.70 o 
  13   5   7       41.94      116.82     42.28 o 
  15   5   7      217.03      236.98     47.83 o 
  17   5   7      445.46      417.92     57.14 o 
  19   5   7      388.89      475.96     61.51 o 
  21   5   7      517.25      480.50     61.92 o 
 -22   6   7      497.75      578.79     58.05 o 
 -20   6   7      334.30      370.51     51.83 o 
 -18   6   7      451.42      479.45     54.07 o 
 -16   6   7      346.06      348.39     42.27 o 
 -14   6   7      169.99      211.11     36.72 o 
 -12   6   7      479.44      516.84     43.30 o 
 -10   6   7      188.51      237.72     35.70 o 
  -8   6   7     1910.96     1873.48     83.85 o 
  -6   6   7      873.09      963.65     66.65 o 
  -4   6   7        6.67       29.60     37.99 o 
  -2   6   7        0.44      -25.87     36.15 o 
   0   6   7      170.58      185.15     43.37 o 
   2   6   7      307.09      365.83     49.08 o 
   4   6   7      571.60      671.25     61.03 o 
   6   6   7     1117.48     1305.93     78.07 o 
   8   6   7      561.36      651.92     63.79 o 
  10   6   7       35.97       90.00     44.51 o 
  12   6   7       61.33       67.85     45.85 o 
  14   6   7      661.29      679.69     91.60 o 
 -42   0   8     4838.31     5300.52    216.70 o 
 -40   0   8     4214.88     4041.65    182.38 o 
 -38   0   8     6785.55     6451.13    221.13 o 
 -36   0   8        8.11      -45.28     42.36 o 
 -34   0   8      930.11     1095.77     97.98 o 
 -32   0   8     9207.63     7680.75    207.73 o 
 -30   0   8    37532.97    36212.03    474.91 o 
 -28   0   8     5572.52     5275.10    116.76 o 
 -26   0   8    10280.33    10577.73    191.70 o 
 -24   0   8     1833.53     1665.60     61.53 o 
 -22   0   8      141.52      201.15     29.71 o 
 -20   0   8    29549.47    30136.33    261.71 o 
 -18   0   8    29278.52    29223.91    513.49 o 
 -16   0   8    11708.40     9816.90    178.10 o 
 -14   0   8   153547.06   174575.81   1188.58 o 
 -12   0   8     9136.15     9378.06    164.30 o 
 -10   0   8    37905.31    40901.78    392.87 o 
  -8   0   8    49038.05    50578.85    367.12 o 
  -6   0   8    24913.96    26370.21    447.60 o 
  -4   0   8   150810.33   129352.20    894.69 o 
  -2   0   8    62200.79    61803.78    514.50 o 
   0   0   8     4719.35     5329.43    124.20 o 
   2   0   8       63.83      277.59     37.99 o 
   4   0   8    22051.08    24378.75    334.31 o 
   6   0   8    44623.44    47542.71    527.13 o 
   8   0   8   139595.91   136372.05   1131.98 o 
  10   0   8    55567.61    60215.09    676.87 o 
  12   0   8    13045.76    13468.01    297.76 o 
  14   0   8      106.66      184.58     56.01 o 
  16   0   8    12132.38    12488.36    307.00 o 
  18   0   8    12318.52    13172.65    328.03 o 
  20   0   8     9494.08     9283.59    272.92 o 
  22   0   8    10559.90    10040.33    292.80 o 
  24   0   8     6623.98     5988.09    235.93 o 
  26   0   8       54.73       97.88     66.23 o 
  28   0   8       60.16       11.69     60.38 o 
  30   0   8     1016.10     1101.06    122.34 o 
 -41   1   8      109.20      149.50     59.90 o 
 -39   1   8      676.12      546.21     77.47 o 
 -37   1   8      132.30      131.80     39.98 o 
 -35   1   8        4.39       36.42     38.22 o 
 -33   1   8       95.55      130.04     29.10 o 
 -31   1   8      818.67      765.91     50.69 o 
 -29   1   8     1282.88     1121.65     47.24 o 
 -27   1   8      652.59      613.44     36.41 o 
 -25   1   8     1465.11     1464.41     68.56 o 
 -23   1   8      473.32      461.32     32.17 o 
 -21   1   8      172.28      246.42     27.54 o 
 -19   1   8     1308.53     1198.44     30.11 o 
 -17   1   8     1338.27     1313.20     60.30 o 
 -15   1   8     8308.32     9476.91    341.32 o 
 -13   1   8     3899.51     4280.65     91.53 o 
 -11   1   8     2391.99     2661.90    117.48 o 
  -9   1   8      120.19      135.42     24.11 o 
  -7   1   8     9539.09    10073.11    171.62 o 
  -5   1   8     1958.66     1574.66    519.01 o 
  -3   1   8      324.77      366.79     20.54 o 
  -1   1   8     2199.29     2325.35    108.19 o 
   1   1   8     3103.42     3692.95     98.33 o 
   3   1   8      457.74      568.32     56.78 o 
   5   1   8    34646.84    36263.86    994.68 o 
   7   1   8     1172.70     1206.66     84.67 o 
   9   1   8      360.13      286.43     51.40 o 
  11   1   8     2820.51     2894.56     92.38 o 
  13   1   8       82.92      120.57     34.97 o 
  15   1   8      155.76      170.13     81.58 o 
  17   1   8     1997.78     1916.77    161.11 o 
  19   1   8     1232.54     1225.58     77.76 o 
  21   1   8      785.22      722.89     67.52 o 
  23   1   8       30.26       37.61     47.68 o 
  25   1   8       10.30        2.48     43.85 o 
  27   1   8        9.09       58.98     50.90 o 
  29   1   8      103.54      130.81     54.83 o 
  31   1   8      505.33      529.21     71.93 o 
 -40   2   8     1937.96     1819.11    130.74 o 
 -38   2   8      240.85      250.83     68.67 o 
 -36   2   8        2.62      -19.48     44.31 o 
 -34   2   8     2687.42     2404.62     92.02 o 
 -32   2   8     6333.01     5851.48    138.33 o 
 -30   2   8     8397.01     7865.77    157.46 o 
 -28   2   8     8635.66     8273.81    157.13 o 
 -26   2   8     4965.42     4593.19    155.37 o 
 -24   2   8      153.75      176.00     82.80 o 
 -22   2   8     2771.80     2582.59    112.04 o 
 -20   2   8    13122.51    12767.48    186.56 o 
 -18   2   8    41723.00    44885.03    553.71 o 
 -16   2   8    30866.76    30585.57    159.57 o 
 -14   2   8    13392.50    12891.28     98.18 o 
 -12   2   8      756.67      703.62     20.91 o 
 -10   2   8      181.06      170.71     52.88 o 
  -8   2   8    13152.58    12566.37    203.63 o 
  -6   2   8    75914.65    76247.27    752.55 o 
  -4   2   8    22482.37    21280.59    193.33 o 
  -2   2   8     7409.95     7130.55     96.06 o 
   0   2   8    39079.67    41622.54    333.85 o 
   2   2   8     2630.92     2714.54     60.57 o 
   4   2   8    35541.00    37523.84    342.91 o 
   6   2   8    16095.77    16025.51    233.64 o 
   8   2   8    18250.70    17189.64    777.39 o 
  10   2   8    13061.94    12567.34    251.78 o 
  12   2   8     8697.73     8894.74    223.59 o 
  14   2   8      340.72      353.30     42.63 o 
  16   2   8     2858.42     2825.81     80.03 o 
  18   2   8      644.49      687.96     48.78 o 
  20   2   8    10460.49    10362.66    333.21 o 
  22   2   8     5488.94     5337.51    183.28 o 
  24   2   8     1115.16     1169.45     65.07 o 
  26   2   8     1254.94     1147.28     84.76 o 
  28   2   8       42.53       49.12     48.65 o 
  30   2   8     1057.08     1108.98     94.04 o 
 -37   3   8      573.97      563.33     59.41 o 
 -35   3   8      182.77      224.38     49.19 o 
 -33   3   8      930.81      914.92     66.86 o 
 -31   3   8     3671.23     3011.86    106.68 o 
 -29   3   8     3300.35     2686.48     99.00 o 
 -27   3   8      897.42      736.12     56.35 o 
 -25   3   8      853.78      809.43     58.29 o 
 -23   3   8      675.42      499.77    187.64 o 
 -21   3   8     5612.80     4505.13    460.99 o 
 -19   3   8      973.08      868.34     41.58 o 
 -17   3   8     1702.44     1476.65     41.76 o 
 -15   3   8    13578.93    12581.31    336.47 o 
 -13   3   8     1354.02     1330.94     38.94 o 
 -11   3   8      939.92      904.21     52.17 o 
  -9   3   8     1925.82     1760.88     57.31 o 
  -7   3   8    11717.99    11600.16    452.10 o 
  -5   3   8     5473.01     5440.21    123.03 o 
  -3   3   8     4622.74     4317.96    107.38 o 
  -1   3   8     1594.55     1565.23     40.89 o 
   1   3   8     3121.82     3324.15     56.73 o 
   3   3   8     1536.06     1473.34    101.04 o 
   5   3   8     3685.83     3903.42    281.79 o 
   7   3   8     2035.66     1988.40    107.20 o 
   9   3   8     2116.55     2259.80    184.60 o 
  11   3   8     9562.41     9994.30    585.06 o 
  13   3   8      848.29     1016.38     49.14 o 
  15   3   8     8013.19     7637.35    124.53 o 
  17   3   8       21.16      168.31     80.10 o 
  19   3   8     1788.99     1825.66     71.47 o 
  21   3   8     3327.95     3415.85     96.53 o 
  23   3   8       23.20       33.50     34.60 o 
  25   3   8       76.33       77.33     36.69 o 
  27   3   8        3.19       15.35     35.47 o 
 -34   4   8      199.65      294.83     48.38 o 
 -32   4   8      481.64      523.94     58.38 o 
 -30   4   8     1488.32     1480.44     89.00 o 
 -28   4   8      180.76      210.29     43.17 o 
 -26   4   8     1174.12     1091.34     69.12 o 
 -24   4   8      139.40      186.33     33.44 o 
 -22   4   8     1771.76     1779.88     65.52 o 
 -20   4   8      645.02      618.07     39.79 o 
 -18   4   8     1115.35     1122.38     48.41 o 
 -16   4   8     5783.75     5357.83    151.93 o 
 -14   4   8     1523.51     1422.46     44.18 o 
 -12   4   8       25.18       99.11     23.09 o 
 -10   4   8      662.46      638.30     44.03 o 
  -8   4   8     4917.32     4624.27     72.17 o 
  -6   4   8     1712.35     1481.39     79.27 o 
  -4   4   8     4560.55     3921.58    161.57 o 
  -2   4   8     4606.00     4348.05    143.80 o 
   0   4   8      499.76      696.79     75.28 o 
   2   4   8       20.76      141.70     48.69 o 
   4   4   8      968.47     1075.33     86.78 o 
   6   4   8     4146.70     3976.28    279.51 o 
   8   4   8       69.50      159.21     35.91 o 
  10   4   8     3262.79     3239.30    105.10 o 
  12   4   8     3458.17     3275.88    546.33 o 
  14   4   8       29.84      137.07     93.74 o 
  16   4   8       10.96       59.22     31.25 o 
  18   4   8       70.16       86.90     34.02 o 
  20   4   8     1281.33     1283.05     64.60 o 
  22   4   8      952.39      962.56     60.18 o 
  24   4   8      426.52      517.11     55.05 o 
 -29   5   8     1153.89     1151.43     78.88 o 
 -27   5   8      319.49      246.60     47.05 o 
 -25   5   8      529.47      477.67     41.90 o 
 -23   5   8       32.60       49.53     28.73 o 
 -21   5   8      285.36      353.11     39.26 o 
 -19   5   8     5361.64     4899.70    101.96 o 
 -17   5   8      498.08      500.61     52.88 o 
 -15   5   8      265.35      291.60     30.24 o 
 -13   5   8     2594.46     2482.57     87.23 o 
 -11   5   8      298.63      286.79     33.53 o 
  -9   5   8      993.90      963.11     47.14 o 
  -7   5   8      527.53      515.44     39.30 o 
  -5   5   8     4772.24     4485.88     99.29 o 
  -3   5   8     3376.72     3300.47    100.39 o 
  -1   5   8       18.17       73.28     36.50 o 
   1   5   8        0.31        3.29     32.16 o 
   3   5   8      519.19      505.63     50.64 o 
   5   5   8      858.95      875.21     61.90 o 
   7   5   8     1452.01     1356.27    182.40 o 
   9   5   8     1953.83     2157.36     93.07 o 
  11   5   8      224.69      309.15     61.37 o 
  13   5   8      365.96      544.57     58.94 o 
  15   5   8       41.80      114.06     45.51 o 
  17   5   8      755.86      798.61     71.17 o 
  19   5   8      517.59      498.05     63.10 o 
 -22   6   8      179.32      178.90     44.52 o 
 -20   6   8       77.45       78.68     39.08 o 
 -18   6   8        1.38       53.92     39.17 o 
 -16   6   8      254.21      234.47     46.31 o 
 -14   6   8        2.82        4.07     29.29 o 
 -12   6   8      499.16      467.78     42.66 o 
 -10   6   8       51.57       60.95     28.77 o 
  -8   6   8      483.45      470.61     53.73 o 
  -6   6   8      247.19      271.12     64.78 o 
  -4   6   8      891.90      858.17     64.78 o 
  -2   6   8        1.80       39.94     44.07 o 
   0   6   8        5.62       25.74     37.69 o 
   2   6   8       13.19        7.53     37.95 o 
   4   6   8       49.40       98.32     51.86 o 
   6   6   8        5.22       85.12     41.93 o 
   8   6   8      218.09      341.80     61.12 o 
  10   6   8        2.24       39.00     41.64 o 
  12   6   8        2.26       95.20     47.23 o 
 -41   1   9     1279.42     1158.85    104.82 o 
 -39   1   9     5620.04     5879.36    224.26 o 
 -37   1   9     3897.09     3852.59    172.58 o 
 -35   1   9     6057.17     5680.82    108.99 o 
 -33   1   9      192.61      162.47     32.37 o 
 -31   1   9     1083.97     1049.07     48.21 o 
 -29   1   9     2967.36     2695.67     71.51 o 
 -27   1   9    18947.47    19989.01   1365.77 o 
 -25   1   9    26963.34    26379.96   2493.36 o 
 -23   1   9    22185.45    22525.49    193.71 o 
 -21   1   9     1654.24     1625.47    134.02 o 
 -19   1   9        0.65       16.25     22.80 o 
 -17   1   9    26746.12    27857.44    472.84 o 
 -15   1   9    38360.32    39265.23    363.11 o 
 -13   1   9    38477.41    38556.22    322.15 o 
 -11   1   9    68991.56    73155.46    582.07 o 
  -9   1   9     7386.48     7561.29    373.38 o 
  -7   1   9      482.99      510.83     19.04 o 
  -5   1   9    10773.08     7709.50   2995.81 o 
  -3   1   9    37701.17    37568.25    508.13 o 
  -1   1   9    39217.25    39623.10    388.44 o 
   1   1   9    43723.51    44364.45    351.49 o 
   3   1   9    53000.98    54731.16    928.14 o 
   5   1   9     3816.71     3676.18     87.02 o 
   7   1   9     4181.36     4000.06    167.75 o 
   9   1   9     4503.46     4188.25    156.23 o 
  11   1   9    22737.27    22524.57    265.40 o 
  13   1   9    19091.20    18150.79    244.26 o 
  15   1   9    17001.69    15562.79    570.46 o 
  17   1   9     3166.11     2975.65    110.44 o 
  19   1   9      126.43      155.60     42.20 o 
  21   1   9      730.32      746.32     71.02 o 
  23   1   9     5076.92     5469.38    168.03 o 
  25   1   9     3957.14     3681.37    186.53 o 
  27   1   9     2848.20     2958.43    156.99 o 
  29   1   9     1349.12     1456.02    101.11 o 
 -40   2   9      117.85       93.50     67.20 o 
 -38   2   9      445.40      387.27     50.16 o 
 -36   2   9     2515.52     2115.99    175.51 o 
 -34   2   9     1506.67     1307.80     73.26 o 
 -32   2   9      189.76      159.03     60.39 o 
 -30   2   9      465.73      478.88     65.53 o 
 -28   2   9     7345.69     6804.12    145.50 o 
 -26   2   9     5778.54     5192.34    123.15 o 
 -24   2   9     5441.36     4655.74    193.54 o 
 -22   2   9     7916.57     7676.88    549.43 o 
 -20   2   9     1738.06     1862.82     51.47 o 
 -18   2   9     1151.03     1121.02     34.05 o 
 -16   2   9     9463.72    10246.32    106.70 o 
 -14   2   9     9002.91     9467.21    124.86 o 
 -12   2   9     3733.82     3331.67     69.36 o 
 -10   2   9     5167.43     4340.55    987.37 o 
  -8   2   9     4482.33     4854.22    135.14 o 
  -6   2   9     8124.18     8922.13     87.01 o 
  -4   2   9    11630.92    12106.64    159.74 o 
  -2   2   9     5361.62     5596.75    147.48 o 
   0   2   9    10130.90    10355.84     96.90 o 
   2   2   9      115.03      116.23     29.25 o 
   4   2   9     1234.12     1612.47     62.50 o 
   6   2   9     1494.46     1696.49    241.13 o 
   8   2   9     1389.44     1667.51    178.35 o 
  10   2   9       10.64      377.86     62.81 o 
  12   2   9     4622.42     4912.38    121.63 o 
  14   2   9     8318.81     8771.37    224.70 o 
  16   2   9      303.31      338.66     50.89 o 
  18   2   9     1362.37     1394.38    173.87 o 
  20   2   9       15.80      107.65     46.79 o 
  22   2   9     1215.33     1083.25    185.52 o 
  24   2   9     1661.30     1642.36     97.25 o 
  26   2   9      208.86      242.93     55.83 o 
  28   2   9       16.39       43.97     52.32 o 
 -37   3   9     1000.24     1061.27     73.55 o 
 -35   3   9      848.99      841.52     65.96 o 
 -33   3   9       19.80       55.42     37.80 o 
 -31   3   9      883.98      813.26     63.24 o 
 -29   3   9     2561.84     2389.58     93.58 o 
 -27   3   9     5194.02     5132.52    237.36 o 
 -25   3   9     1174.03     1081.25     63.03 o 
 -23   3   9     3233.60     3110.11    114.30 o 
 -21   3   9      324.21      275.18     38.25 o 
 -19   3   9       16.21       35.35     26.58 o 
 -17   3   9     1178.15     1110.28     46.76 o 
 -15   3   9    16336.84    15977.31    326.79 o 
 -13   3   9     9120.29     8504.63     93.56 o 
 -11   3   9     7788.30     7334.47     87.35 o 
  -9   3   9    10206.14    10353.01    155.02 o 
  -7   3   9     1314.49     1343.10     38.83 o 
  -5   3   9     7936.03     7825.43     93.77 o 
  -3   3   9     4289.96     3903.86     80.96 o 
  -1   3   9    13426.56    12373.27    126.48 o 
   1   3   9    15985.77    16236.60    302.87 o 
   3   3   9     8922.96     9105.41    452.46 o 
   5   3   9     2209.73     2227.78    122.85 o 
   7   3   9     1227.56     1403.81     66.50 o 
   9   3   9      722.27      809.39    197.64 o 
  11   3   9     6026.56     5762.38    314.53 o 
  13   3   9     8470.16     8725.86    169.69 o 
  15   3   9     3165.62     3105.42    220.18 o 
  17   3   9       72.76      223.63     49.36 o 
  19   3   9      423.06      530.03    107.90 o 
  21   3   9       26.79       62.77     48.11 o 
  23   3   9     2079.30     1970.62    108.17 o 
  25   3   9     1176.96     1181.74     89.92 o 
 -34   4   9      144.98      112.53     43.21 o 
 -32   4   9       10.80       57.62     43.34 o 
 -30   4   9        7.67        7.36     34.60 o 
 -28   4   9     1443.17     1352.09     77.07 o 
 -26   4   9     4701.54     4237.47    281.18 o 
 -24   4   9     3407.37     2935.74    124.67 o 
 -22   4   9     1146.16     1157.11     78.74 o 
 -20   4   9       26.08       54.36     27.22 o 
 -18   4   9     1873.29     1819.40    113.87 o 
 -16   4   9     2258.15     2137.45    107.50 o 
 -14   4   9     2679.50     2612.19     57.97 o 
 -12   4   9     7337.49     6711.79     90.33 o 
 -10   4   9     4408.98     3969.07     72.74 o 
  -8   4   9      297.38      368.61     29.66 o 
  -6   4   9       36.61       73.78     23.50 o 
  -4   4   9     2752.20     2781.95    142.04 o 
  -2   4   9    10738.02    10224.33    131.31 o 
   0   4   9     5577.03     5448.88    305.10 o 
   2   4   9     2551.24     2624.17     86.45 o 
   4   4   9     1134.32     1130.11     69.56 o 
   6   4   9      296.66      226.60     42.11 o 
   8   4   9     2074.86     2050.81    166.70 o 
  10   4   9     1839.58     1931.75    140.05 o 
  12   4   9      694.12      861.00     76.02 o 
  14   4   9     3140.89     3206.62    293.41 o 
  16   4   9     2249.58     2251.81     99.06 o 
  18   4   9      199.22      186.99     48.15 o 
  20   4   9      357.97      377.14     60.20 o 
  22   4   9      517.90      538.32     66.87 o 
 -29   5   9      596.16      647.55     63.54 o 
 -27   5   9      216.01      295.51     50.45 o 
 -25   5   9       92.55      146.86     42.69 o 
 -23   5   9      535.58      485.78     43.38 o 
 -21   5   9        6.74       15.16     27.16 o 
 -19   5   9      521.85      574.38     44.54 o 
 -17   5   9        6.66       12.59     29.69 o 
 -15   5   9      804.52      718.22     54.03 o 
 -13   5   9     3255.77     2951.26    118.03 o 
 -11   5   9       22.66       53.69     26.21 o 
  -9   5   9       37.15      105.63     30.17 o 
  -7   5   9      313.49      297.35     34.51 o 
  -5   5   9      118.82      173.63     56.49 o 
  -3   5   9     1901.08     1662.67     76.01 o 
  -1   5   9     1617.22     1460.99     71.61 o 
   1   5   9      152.17      164.22     48.70 o 
   3   5   9      260.83      347.51     49.44 o 
   5   5   9      617.70      609.20     55.29 o 
   7   5   9      108.58      217.93     69.88 o 
   9   5   9      834.06      787.87     63.82 o 
  11   5   9       16.46       37.60     45.29 o 
  13   5   9       68.49       74.66     42.64 o 
  15   5   9       32.23       52.59     43.49 o 
  17   5   9      232.44      308.79     55.70 o 
 -22   6   9      113.57      133.15     42.75 o 
 -20   6   9       24.98       29.96     38.49 o 
 -18   6   9        2.28        9.18     37.67 o 
 -16   6   9     1067.70     1099.53     72.31 o 
 -14   6   9      409.07      436.47     70.15 o 
 -12   6   9      822.44      807.23     50.26 o 
 -10   6   9     1659.94     1596.14     65.20 o 
  -8   6   9      111.99      120.59     42.52 o 
  -6   6   9      265.62      275.59     45.10 o 
  -4   6   9      909.12      975.52     66.95 o 
  -2   6   9      559.86      594.30     57.34 o 
   0   6   9      826.28      846.80     65.10 o 
   2   6   9     1012.20     1088.09     77.01 o 
   4   6   9      133.09      107.89     41.65 o 
   6   6   9      404.42      411.86     53.82 o 
   8   6   9       55.73       89.30     42.84 o 
  10   6   9      117.86      181.37     50.38 o 
 -42   0  10      150.16      223.53     60.87 o 
 -38   0  10     4237.18     4646.52    196.11 o 
 -36   0  10    10088.93     9086.69    247.09 o 
 -34   0  10     8673.01     8116.37    231.10 o 
 -32   0  10     9989.55    10320.00    174.41 o 
 -30   0  10      488.44      558.36     46.77 o 
 -28   0  10      300.54      228.95     37.51 o 
 -26   0  10     7449.72     6878.11    130.88 o 
 -24   0  10    36491.38    36535.63   1019.28 o 
 -22   0  10    27668.03    29091.24    485.73 o 
 -20   0  10    45091.96    46342.02    494.42 o 
 -18   0  10    23860.31    24172.82    323.93 o 
 -16   0  10    20134.31    22972.24    309.96 o 
 -14   0  10    35603.72    37021.21    403.60 o 
 -12   0  10    98240.08   107257.72    624.37 o 
 -10   0  10    25121.12    27639.42    535.24 o 
  -8   0  10   117040.26   118062.21    603.04 o 
  -6   0  10    29953.94    32932.92    544.32 o 
  -4   0  10     5699.99     6403.35    129.70 o 
  -2   0  10     2590.16     2879.84     94.51 o 
   0   0  10     6638.63     7034.06    159.94 o 
   2   0  10    24815.26    27868.31    366.92 o 
   4   0  10    27854.33    29385.92    398.52 o 
   6   0  10    19902.74    22367.44    362.07 o 
   8   0  10    12163.18    12796.51    282.52 o 
  10   0  10      531.11      684.69     74.07 o 
  12   0  10       15.75      166.05     53.56 o 
  14   0  10     6696.95     7674.58    244.19 o 
  16   0  10     8773.10    10671.54    308.22 o 
  18   0  10     5791.56     5167.63    208.39 o 
  20   0  10     3398.77     3387.58    174.51 o 
  22   0  10      243.62      198.23     69.16 o 
  24   0  10        6.59       11.20     60.87 o 
  26   0  10     1591.80     1593.33    137.53 o 
  28   0  10     1937.60     1904.52    153.67 o 
 -41   1  10       96.79      173.36     63.79 o 
 -39   1  10       53.86       73.04     58.43 o 
 -37   1  10        3.54      -30.68     42.85 o 
 -35   1  10      352.03      263.61     35.41 o 
 -33   1  10     2819.28     2508.80     74.33 o 
 -31   1  10     1641.83     1520.62     58.75 o 
 -29   1  10       24.35      -15.41     26.17 o 
 -27   1  10     4259.57     3910.63     83.34 o 
 -25   1  10     2852.66     2850.79     71.71 o 
 -23   1  10     2430.45     2174.46     60.93 o 
 -21   1  10    10494.85    10500.59   1264.65 o 
 -19   1  10     2261.73     2349.11    190.14 o 
 -17   1  10      102.62      198.43     54.06 o 
 -15   1  10      190.01      205.08     20.09 o 
 -13   1  10     2276.20     2382.46     35.82 o 
 -11   1  10     1276.06     1242.71     25.94 o 
  -9   1  10    14550.29    15140.33    452.07 o 
  -7   1  10     4287.61     4811.61    192.07 o 
  -5   1  10       24.45       51.17     12.87 o 
  -3   1  10       18.72       57.18     17.53 o 
  -1   1  10     7555.41     8623.70    254.09 o 
   1   1  10     3234.29     3382.88     79.32 o 
   3   1  10    15066.56    16428.44    183.65 o 
   5   1  10        4.12       -7.21     42.12 o 
   7   1  10        8.84       17.53     40.42 o 
   9   1  10        4.30       66.22     49.18 o 
  11   1  10        8.41       70.61     50.64 o 
  13   1  10       62.32      279.01    106.16 o 
  15   1  10        5.27       77.15     39.58 o 
  17   1  10      386.29      346.06     51.82 o 
  19   1  10      509.41      568.28     63.87 o 
  21   1  10       63.57       80.37     49.87 o 
  23   1  10       31.13       63.83     47.58 o 
  25   1  10        2.34       85.32     49.34 o 
  27   1  10      410.58      481.70     70.71 o 
 -40   2  10      123.57       75.00     63.80 o 
 -38   2  10     1219.46     1144.77     73.25 o 
 -36   2  10     5190.45     5075.14    181.37 o 
 -34   2  10     4948.56     4636.96    132.65 o 
 -32   2  10     8747.42     8592.78    173.37 o 
 -30   2  10       27.40       21.57     42.12 o 
 -28   2  10       19.24       32.28     51.13 o 
 -26   2  10      121.07      126.17     87.90 o 
 -24   2  10    13298.39    12874.94    587.43 o 
 -22   2  10    27827.71    27978.16    378.55 o 
 -20   2  10    18360.04    18313.20    285.51 o 
 -18   2  10     5712.66     5665.76    165.54 o 
 -16   2  10     1944.82     2053.10     42.91 o 
 -14   2  10     1930.36     1834.73     54.86 o 
 -12   2  10    17286.77    17352.49    601.36 o 
 -10   2  10    39798.96    36672.84   3116.18 o 
  -8   2  10    12657.65    11623.02   1022.63 o 
  -6   2  10    12738.64    13158.96    320.79 o 
  -4   2  10     6088.73     6049.67    175.60 o 
  -2   2  10      397.40      386.99     39.47 o 
   0   2  10     1792.30     1694.18     49.59 o 
   2   2  10    21051.72    20915.86    213.39 o 
   4   2  10    32414.84    32860.25    329.57 o 
   6   2  10    18168.18    18214.01    213.06 o 
   8   2  10      558.15      539.05     45.65 o 
  10   2  10      161.33      290.84     67.45 o 
  12   2  10     1365.97     1465.91    230.73 o 
  14   2  10     5574.67     5649.60    208.88 o 
  16   2  10     4406.40     4280.36    133.25 o 
  18   2  10     5839.42     5353.69    171.07 o 
  20   2  10      632.49      614.85     65.58 o 
  22   2  10     1320.53     1241.17     86.54 o 
  24   2  10        0.51       -6.36     43.71 o 
  26   2  10     1732.90     1632.73    103.06 o 
 -37   3  10       45.78       55.35     37.67 o 
 -35   3  10     1597.02     1516.87     85.34 o 
 -33   3  10     2027.42     1810.12     90.37 o 
 -31   3  10     2411.45     2221.79     95.45 o 
 -29   3  10      896.03      848.82     65.83 o 
 -27   3  10      912.86      812.91     94.57 o 
 -25   3  10      825.71      711.12     56.87 o 
 -23   3  10     4539.67     4043.01    114.78 o 
 -21   3  10     7298.78     7130.27    279.37 o 
 -19   3  10     6341.22     5843.16    175.60 o 
 -17   3  10     1512.44      878.58    412.40 o 
 -15   3  10     1917.33     1867.03     55.41 o 
 -13   3  10     3434.75     3418.78     59.25 o 
 -11   3  10     5234.65     4962.19    161.75 o 
  -9   3  10     7519.64     7457.25     86.36 o 
  -7   3  10    13242.25    13836.95    119.25 o 
  -5   3  10     5878.54     5981.19     78.00 o 
  -3   3  10       46.40      109.67     21.13 o 
  -1   3  10     6233.21     6364.79    161.43 o 
   1   3  10     7620.66     7841.44    171.92 o 
   3   3  10     3405.36     3375.37    174.19 o 
   5   3  10     7092.62     7360.79    208.73 o 
   7   3  10     3528.45     3590.89    100.56 o 
   9   3  10      994.37     1046.20    142.36 o 
  11   3  10       76.31      341.26    162.16 o 
  13   3  10      397.03      492.60     84.03 o 
  15   3  10     2048.02     2133.69    105.42 o 
  17   3  10     4511.31     4217.94    173.96 o 
  19   3  10     2095.90     2172.29    105.67 o 
  21   3  10      381.22      268.87     57.35 o 
  23   3  10        0.40        6.61     45.43 o 
  25   3  10      207.90      212.06     58.24 o 
 -34   4  10     2073.28     2132.07    104.35 o 
 -32   4  10      402.50      441.05     56.31 o 
 -30   4  10        3.37       27.70     53.32 o 
 -28   4  10        1.44       54.01     45.04 o 
 -26   4  10     3501.73     3215.30    148.10 o 
 -24   4  10     2801.97     2859.18    104.82 o 
 -22   4  10     1065.81     1153.89     67.70 o 
 -20   4  10     2111.50     2066.98    156.97 o 
 -18   4  10       58.81       80.36     27.48 o 
 -16   4  10      847.24      780.50     44.40 o 
 -14   4  10      420.28      432.37     30.14 o 
 -12   4  10     2836.23     2583.22     58.41 o 
 -10   4  10      500.78      457.96     31.01 o 
  -8   4  10     7298.04     6834.26    133.11 o 
  -6   4  10     4828.81     4708.84    178.36 o 
  -4   4  10      137.12      186.29     25.91 o 
  -2   4  10      110.44      206.20     93.99 o 
   0   4  10       94.58      139.78     29.82 o 
   2   4  10     1501.62     1523.61     70.01 o 
   4   4  10      912.90      956.07     49.31 o 
   6   4  10     3149.99     3011.67     81.38 o 
   8   4  10     2975.83     2891.61    158.07 o 
  10   4  10       11.59       55.17     37.55 o 
  12   4  10        1.26       78.36     87.16 o 
  14   4  10      783.61      788.03    103.07 o 
  16   4  10      729.48      750.69    102.33 o 
  18   4  10      547.15      572.01     64.29 o 
  20   4  10      941.37      874.05     76.58 o 
  22   4  10       94.76      111.03     64.28 o 
 -29   5  10      129.03      161.81     46.73 o 
 -27   5  10      291.51      228.01     48.04 o 
 -25   5  10     1561.51     1702.26    181.42 o 
 -23   5  10     2976.43     2919.85    135.86 o 
 -21   5  10     1159.23     1153.81     56.61 o 
 -19   5  10     1692.49     1581.88     64.64 o 
 -17   5  10     1288.48     1198.01     56.12 o 
 -15   5  10       47.74       74.55     28.85 o 
 -13   5  10     1321.57     1321.69     55.43 o 
 -11   5  10      648.71      697.95     44.12 o 
  -9   5  10     3075.51     3039.41    147.40 o 
  -7   5  10     4068.62     3960.44     87.39 o 
  -5   5  10     1563.82     1496.37     71.24 o 
  -3   5  10      170.08      201.28     40.18 o 
  -1   5  10       16.71       55.91     35.10 o 
   1   5  10     1720.46     1797.11    168.56 o 
   3   5  10     4808.52     4953.24    130.67 o 
   5   5  10      993.33     1049.70     68.70 o 
   7   5  10      701.17      878.58     76.26 o 
   9   5  10      255.32      360.59     52.63 o 
  11   5  10      156.54      187.19     48.64 o 
  13   5  10      556.72      600.71     64.89 o 
  15   5  10      965.83      949.41     75.80 o 
  17   5  10      718.34      698.24     89.17 o 
 -22   6  10        4.21       12.22     36.67 o 
 -20   6  10        0.98      -17.11     33.72 o 
 -18   6  10      104.28       80.58     37.70 o 
 -16   6  10      127.00      107.05     36.48 o 
 -14   6  10        0.39        3.86     35.49 o 
 -12   6  10        5.78       17.12     32.97 o 
 -10   6  10       95.41      152.69     41.84 o 
  -8   6  10       80.27       66.71     37.19 o 
  -6   6  10       65.79       86.06     63.06 o 
  -4   6  10      432.01      463.97     58.46 o 
  -2   6  10       72.27      100.36     40.03 o 
   0   6  10       57.73      124.92     40.71 o 
   2   6  10       25.49       40.74     39.44 o 
   4   6  10       61.27       93.49     40.80 o 
   6   6  10        0.75        9.20     37.71 o 
   8   6  10       47.11       79.99     43.28 o 
 -41   1  11     3748.41     3972.04    191.56 o 
 -39   1  11     1874.11     1692.32    120.98 o 
 -37   1  11      643.54      658.28     82.83 o 
 -35   1  11     1758.84     1588.63     63.16 o 
 -33   1  11    12083.90    11588.27    277.16 o 
 -31   1  11    15844.63    16586.16    190.71 o 
 -29   1  11    21778.81    21999.77   1964.21 o 
 -27   1  11     1832.55     2078.36     92.01 o 
 -25   1  11     5290.49     5089.36     94.97 o 
 -23   1  11        4.53      -25.44     21.67 o 
 -21   1  11    16324.33    16217.63    458.53 o 
 -19   1  11    20561.67    20999.71    242.04 o 
 -17   1  11    50557.01    54082.80   1746.33 o 
 -15   1  11    24966.36    25220.70    216.04 o 
 -13   1  11    32970.33    35604.34    529.06 o 
 -11   1  11       13.44       33.90     31.29 o 
  -9   1  11    17258.69    18172.22    617.76 o 
  -7   1  11    32415.83    31455.27    907.85 o 
  -5   1  11    46513.74    45611.08    316.26 o 
  -3   1  11    27713.78    29483.04    607.35 o 
  -1   1  11     9210.76     9596.23    312.24 o 
   1   1  11     3707.98     3854.07     85.18 o 
   3   1  11       13.35       79.37     37.49 o 
   5   1  11    31886.12    31606.39    930.60 o 
   7   1  11    23139.71    22518.76    330.82 o 
   9   1  11    19603.59    19420.99    247.97 o 
  11   1  11     8079.12     7322.55    154.54 o 
  13   1  11       12.15       72.23     80.10 o 
  15   1  11      493.54      590.16     59.25 o 
  17   1  11     3663.93     4040.96    215.66 o 
  19   1  11     4570.97     4516.15    148.41 o 
  21   1  11     3961.41     4059.34    147.68 o 
  23   1  11     1346.01     1224.38     87.83 o 
  25   1  11     1263.57     1340.35     99.11 o 
  27   1  11       36.53       28.21     50.61 o 
 -40   2  11      577.97      473.62     55.94 o 
 -38   2  11        3.41       -6.09     37.02 o 
 -36   2  11       56.23       71.27     40.43 o 
 -34   2  11       31.72       33.11     37.53 o 
 -32   2  11     1437.67     1216.46     73.02 o 
 -30   2  11     3018.44     2510.97     95.87 o 
 -28   2  11      166.41      152.78     39.38 o 
 -26   2  11      638.06      613.21     56.32 o 
 -24   2  11     1439.06     1413.84     72.01 o 
 -22   2  11     1208.37     1307.92     69.15 o 
 -20   2  11     1488.70     1304.50     68.16 o 
 -18   2  11      149.55      142.07     43.08 o 
 -16   2  11     1122.30     1083.08     56.72 o 
 -14   2  11    14306.15    14892.33    283.84 o 
 -12   2  11     3790.44     4101.36    162.75 o 
 -10   2  11     1087.92     1023.86     33.32 o 
  -8   2  11       34.01       72.63     16.51 o 
  -6   2  11     4473.41     4536.35     70.82 o 
  -4   2  11     6823.29     7718.90    103.45 o 
  -2   2  11     5855.87     6116.54    365.35 o 
   0   2  11     4407.65     4574.05    154.73 o 
   2   2  11      883.40      932.78    147.99 o 
   4   2  11     2814.41     2812.41     83.35 o 
   6   2  11      871.01     1052.88     58.74 o 
   8   2  11     4091.04     4263.43    110.38 o 
  10   2  11     2578.85     2529.10     90.01 o 
  12   2  11      425.16      677.55     61.31 o 
  14   2  11       23.28      183.91     47.38 o 
  16   2  11     1207.85     1343.56    148.72 o 
  18   2  11      266.39      254.19     52.86 o 
  20   2  11      812.04      778.29     68.58 o 
  22   2  11     1275.89     1209.10     88.02 o 
  24   2  11       86.67       36.50     47.30 o 
  26   2  11       50.33       71.04     53.59 o 
 -37   3  11       10.89        5.11     34.95 o 
 -35   3  11       60.82       53.66     38.89 o 
 -33   3  11     1950.08     1891.35     92.58 o 
 -31   3  11     6625.98     6518.32    430.82 o 
 -29   3  11     5234.69     4810.22    136.04 o 
 -27   3  11     2884.73     2892.74    106.22 o 
 -25   3  11     1845.93     1677.38     82.27 o 
 -23   3  11      197.83      219.06     41.26 o 
 -21   3  11     9311.18     8853.73    169.51 o 
 -19   3  11     7378.49     7711.38    377.82 o 
 -17   3  11     5400.43     4947.69    200.77 o 
 -15   3  11    16882.62    16667.04    232.06 o 
 -13   3  11     4594.34     4229.34     96.23 o 
 -11   3  11     2805.49     2843.28     55.87 o 
  -9   3  11     3429.09     3615.96     61.94 o 
  -7   3  11     2739.73     2458.18     94.64 o 
  -5   3  11    11973.01    11292.47    274.21 o 
  -3   3  11     7895.05     7406.72    140.14 o 
  -1   3  11     3087.38     2771.33     82.10 o 
   1   3  11       16.47       62.42     27.96 o 
   3   3  11     1710.26     1677.56     71.50 o 
   5   3  11      944.32      958.98     87.03 o 
   7   3  11     2446.99     2247.76     83.18 o 
   9   3  11     4303.82     4011.74    112.47 o 
  11   3  11     3617.84     3439.32    143.77 o 
  13   3  11      848.42      856.16    117.22 o 
  15   3  11      439.23      570.71     59.44 o 
  17   3  11      523.91      522.81     60.28 o 
  19   3  11      383.28      560.07     67.45 o 
  21   3  11     2397.17     2352.62    117.93 o 
  23   3  11      863.59      851.16     81.80 o 
 -34   4  11      136.32      175.59     46.14 o 
 -32   4  11     1130.78      952.23     73.42 o 
 -30   4  11     2763.02     2514.76    177.01 o 
 -28   4  11     1499.86     1392.53     81.90 o 
 -26   4  11      549.68      441.35     52.35 o 
 -24   4  11     2981.54     2757.29    108.13 o 
 -22   4  11      721.50      757.62     78.46 o 
 -20   4  11     3350.75     3421.11    202.71 o 
 -18   4  11     4446.72     4423.91     92.44 o 
 -16   4  11     2886.33     2795.98    100.29 o 
 -14   4  11     2475.17     2275.51     72.04 o 
 -12   4  11     1365.04     1310.19     44.83 o 
 -10   4  11      235.55      251.97     26.99 o 
  -8   4  11      690.62      768.72     36.87 o 
  -6   4  11     6068.02     6029.20     87.29 o 
  -4   4  11     4718.27     4508.42    133.42 o 
  -2   4  11     1369.88     1523.15     56.60 o 
   0   4  11      326.94      411.12     36.62 o 
   2   4  11      812.00      771.14     45.90 o 
   4   4  11     1485.63     1593.30    240.97 o 
   6   4  11     4960.48     4910.62    373.43 o 
   8   4  11     1459.37     1426.02     75.33 o 
  10   4  11      963.32     1040.09    132.34 o 
  12   4  11      142.47      199.30     44.90 o 
  14   4  11       90.53      101.34     43.32 o 
  16   4  11      368.07      376.20     55.87 o 
  18   4  11      665.54      810.69     87.22 o 
  20   4  11     1329.34     1206.53     85.76 o 
 -29   5  11      221.76      274.44     53.20 o 
 -27   5  11       17.56       52.37     42.00 o 
 -25   5  11       14.21       24.63     37.86 o 
 -23   5  11      102.16      166.98     45.76 o 
 -21   5  11      110.94      122.04     33.00 o 
 -19   5  11      498.92      514.72     43.63 o 
 -17   5  11     1155.12     1193.15     55.98 o 
 -15   5  11        1.09        6.09     26.80 o 
 -13   5  11        9.29       50.14     29.56 o 
 -11   5  11       44.92       69.16     25.07 o 
  -9   5  11       96.44      111.68     29.24 o 
  -7   5  11       17.66       64.97     33.55 o 
  -5   5  11      773.31      703.09     54.86 o 
  -3   5  11      319.95      376.46     46.05 o 
  -1   5  11      107.14      187.25     39.52 o 
   1   5  11       25.26       50.64     49.67 o 
   3   5  11      153.89      216.42     43.02 o 
   5   5  11       83.49      130.25     42.50 o 
   7   5  11      280.05      276.73     48.04 o 
   9   5  11       78.92      163.20     45.81 o 
  11   5  11       49.20       70.60     41.99 o 
  13   5  11      399.35      430.89     57.70 o 
  15   5  11      263.43      226.41     69.16 o 
 -22   6  11      443.50      476.41     84.76 o 
 -20   6  11      520.77      639.08     59.23 o 
 -18   6  11      265.92      246.66     44.10 o 
 -16   6  11      484.26      490.87     54.51 o 
 -14   6  11      467.56      531.22     54.45 o 
 -12   6  11      153.77      117.59     38.80 o 
 -10   6  11       73.62       70.61     55.03 o 
  -8   6  11      180.07      160.45     42.53 o 
  -6   6  11      413.82      514.01     55.80 o 
  -4   6  11     1072.46     1202.94     72.68 o 
  -2   6  11      392.51      454.31     53.57 o 
   0   6  11       85.50      115.34     41.94 o 
   2   6  11       11.83       -8.63     38.49 o 
   4   6  11      237.59      266.22     48.19 o 
   6   6  11       66.41       69.92     49.67 o 
 -42   0  12     1263.32     1547.37    125.78 o 
 -40   0  12     5296.07     5011.25    202.64 o 
 -38   0  12     7920.69     8457.97    256.24 o 
 -36   0  12     5869.74     6360.56    219.03 o 
 -34   0  12    10924.75    11231.00    197.64 o 
 -32   0  12     1147.58     1138.02     67.77 o 
 -30   0  12     3512.43     3489.28    103.68 o 
 -28   0  12    20190.09    20529.00    253.77 o 
 -26   0  12    21784.95    22412.42    272.68 o 
 -24   0  12    15556.90    16244.57    216.52 o 
 -22   0  12    43590.18    46090.38    523.43 o 
 -20   0  12      699.46      828.71     69.22 o 
 -18   0  12     1683.24     1708.58     91.31 o 
 -16   0  12     4118.90     3586.16    124.57 o 
 -14   0  12    25074.20    24326.69    339.35 o 
 -12   0  12    34569.19    35767.24    333.38 o 
 -10   0  12    65362.36    68531.23    394.82 o 
  -8   0  12     1922.93     1983.76     90.42 o 
  -6   0  12     1794.39     2056.52     67.43 o 
  -4   0  12    16818.22    18094.85    258.08 o 
  -2   0  12    32283.01    35511.48    407.76 o 
   0   0  12    35194.48    41634.82    479.54 o 
   2   0  12    20551.28    23120.61    360.49 o 
   4   0  12    14563.41    16465.89    310.85 o 
   6   0  12      650.73      737.94     78.96 o 
   8   0  12    17920.38    18534.36    340.56 o 
  10   0  12     3123.56     3355.54    155.99 o 
  12   0  12    25480.30    29358.54    509.31 o 
  14   0  12    25015.15    26805.61    493.20 o 
  16   0  12     2054.94     2238.93    144.48 o 
  18   0  12      312.98      356.07     74.04 o 
  20   0  12     1391.28     1288.87    121.43 o 
  22   0  12     2370.82     2222.38    158.15 o 
  24   0  12     3002.02     2853.07    179.23 o 
  26   0  12     2179.05     1970.29    158.58 o 
 -41   1  12       65.49       56.49     50.16 o 
 -39   1  12      283.97      205.54     63.32 o 
 -37   1  12     1377.79     1261.58    108.74 o 
 -35   1  12      466.21      436.82     53.83 o 
 -33   1  12      112.39       86.71     33.78 o 
 -31   1  12      313.27      328.33     40.09 o 
 -29   1  12      273.76      260.56     31.32 o 
 -27   1  12      357.29      313.01     45.55 o 
 -25   1  12     1486.38     1386.39     53.70 o 
 -23   1  12     3382.92     3331.96     78.12 o 
 -21   1  12      632.64      634.62     40.30 o 
 -19   1  12      378.79      386.95     33.08 o 
 -17   1  12       57.01       65.90     26.21 o 
 -15   1  12      276.84      242.01     24.32 o 
 -13   1  12      228.72      196.73     33.05 o 
 -11   1  12     1205.69     1291.78     74.66 o 
  -9   1  12      469.45      548.55     54.86 o 
  -7   1  12       15.63       88.16     26.98 o 
  -5   1  12     4208.11     4125.38     85.37 o 
  -3   1  12     8167.51     9557.61    358.87 o 
  -1   1  12      472.11      520.11     37.33 o 
   1   1  12       30.22       55.51     37.01 o 
   3   1  12     1897.49     1951.59     72.67 o 
   5   1  12       26.68      143.16     52.59 o 
   7   1  12      515.24      720.39    176.16 o 
   9   1  12     1594.80     1765.12     79.70 o 
  11   1  12     1363.52     1398.14     76.22 o 
  13   1  12     1551.23     1684.06     85.16 o 
  15   1  12       44.34       54.07     58.19 o 
  17   1  12       59.28      115.57     46.42 o 
  19   1  12       91.15      133.97     51.47 o 
  21   1  12      246.02      291.20     57.40 o 
  23   1  12      270.49      275.35     58.16 o 
  25   1  12      466.39      401.75     68.18 o 
 -40   2  12     1974.27     2144.67    102.23 o 
 -38   2  12     5166.63     5188.24    154.15 o 
 -36   2  12     3008.85     2921.33    112.76 o 
 -34   2  12     1038.12      983.98     69.42 o 
 -32   2  12      121.99      102.58     39.42 o 
 -30   2  12     4480.00     4141.40    124.99 o 
 -28   2  12     3357.93     3420.25    113.21 o 
 -26   2  12    17583.43    17589.39    249.10 o 
 -24   2  12     8166.58     8141.16    173.00 o 
 -22   2  12     4859.55     4712.99    125.11 o 
 -20   2  12     1145.68     1108.56    111.20 o 
 -18   2  12     3888.55     3623.53    104.34 o 
 -16   2  12     9499.64     9820.62    184.63 o 
 -14   2  12    37113.13    38594.72    269.82 o 
 -12   2  12    17764.07    17565.38    483.41 o 
 -10   2  12    16515.76    17340.76    619.66 o 
  -8   2  12      873.49      600.25    119.31 o 
  -6   2  12     1646.94     1761.76     47.63 o 
  -4   2  12     5418.40     5240.00    326.40 o 
  -2   2  12    18247.21    18089.50    425.72 o 
   0   2  12    13579.09    13408.92    169.35 o 
   2   2  12    15972.97    15563.22    298.05 o 
   4   2  12     4840.53     4906.12    111.41 o 
   6   2  12       19.40       81.37     34.94 o 
   8   2  12     2100.45     2081.63     81.56 o 
  10   2  12     6770.56     6525.97    144.99 o 
  12   2  12    11428.83    11355.10    209.41 o 
  14   2  12     3741.46     3585.34    123.62 o 
  16   2  12      655.35      643.25     64.89 o 
  18   2  12      351.16      340.41     56.31 o 
  20   2  12       35.01       49.09     44.35 o 
  22   2  12      935.75      934.48     80.16 o 
  24   2  12     2379.12     2210.16    118.94 o 
 -37   3  12      810.43      778.24     69.22 o 
 -35   3  12      634.33      565.71     61.12 o 
 -33   3  12      854.06      810.91     68.74 o 
 -31   3  12      359.98      414.17     54.24 o 
 -29   3  12      415.86      385.70     51.58 o 
 -27   3  12     8718.60     7728.74    174.74 o 
 -25   3  12     3456.65     3160.73    110.07 o 
 -23   3  12       84.55       60.20     37.86 o 
 -21   3  12     5120.43     4855.16    314.40 o 
 -19   3  12     3762.15     3776.66    114.66 o 
 -17   3  12     9475.84     9384.85    169.34 o 
 -15   3  12       24.88       51.46     23.91 o 
 -13   3  12      708.49      635.64     53.98 o 
 -11   3  12     8375.65     8245.08    214.99 o 
  -9   3  12     4816.51     4932.23    127.02 o 
  -7   3  12        0.47       87.16     23.24 o 
  -5   3  12     4013.41     4031.41    111.82 o 
  -3   3  12     2732.61     2552.04     55.82 o 
  -1   3  12     2346.54     2481.31     96.91 o 
   1   3  12     6703.58     6818.79    109.30 o 
   3   3  12      548.30      615.62     41.32 o 
   5   3  12      147.53      230.90     39.52 o 
   7   3  12       68.08      143.03     74.75 o 
   9   3  12      720.24      860.78    179.10 o 
  11   3  12     1179.32     1288.04     75.32 o 
  13   3  12      806.21      937.80     73.35 o 
  15   3  12     3086.89     2980.98    113.45 o 
  17   3  12       63.40       96.15     46.83 o 
  19   3  12      830.22      836.87     88.94 o 
  21   3  12      190.01      306.12     60.81 o 
 -34   4  12       85.67      110.07     43.01 o 
 -32   4  12        0.48      -26.99     35.97 o 
 -30   4  12      262.58      396.05     61.37 o 
 -28   4  12     1891.68     2055.07     98.28 o 
 -26   4  12      643.38      649.00     61.50 o 
 -24   4  12      470.88      491.85     71.37 o 
 -22   4  12     2259.13     2301.72    196.73 o 
 -20   4  12      183.91      179.23     58.44 o 
 -18   4  12     1175.89     1157.67     52.69 o 
 -16   4  12      538.84      527.10     39.89 o 
 -14   4  12     1025.00      984.86     48.65 o 
 -12   4  12     4898.62     4784.40    106.52 o 
 -10   4  12      508.34      559.65     34.20 o 
  -8   4  12       14.30       62.49     23.86 o 
  -6   4  12      150.40      184.06     26.12 o 
  -4   4  12     2925.90     2765.06     72.56 o 
  -2   4  12     2724.59     2468.18    180.03 o 
   0   4  12      831.36      813.30     46.36 o 
   2   4  12     1257.69     1202.02     54.13 o 
   4   4  12      275.06      396.16     81.83 o 
   6   4  12        0.57       95.15     42.12 o 
   8   4  12      753.01      681.91     70.18 o 
  10   4  12      613.51      595.84    101.10 o 
  12   4  12      119.14       94.53     42.59 o 
  14   4  12      761.21      726.76     66.96 o 
  16   4  12      781.53      728.09    111.35 o 
  18   4  12       88.83      119.21     50.72 o 
 -29   5  12      523.91      646.49     69.38 o 
 -27   5  12      764.93      783.24     94.29 o 
 -25   5  12      681.44      696.53     66.15 o 
 -23   5  12     2706.49     2545.36    109.61 o 
 -21   5  12      126.07      143.04     43.35 o 
 -19   5  12      239.17      297.12     38.30 o 
 -17   5  12        2.99       37.83     29.82 o 
 -15   5  12     1898.51     1854.67    107.78 o 
 -13   5  12     1481.88     1506.69     60.36 o 
 -11   5  12     1595.38     1525.58     60.88 o 
  -9   5  12      132.09      194.90     32.00 o 
  -7   5  12      313.58      260.41     41.54 o 
  -5   5  12       54.65       62.64     35.14 o 
  -3   5  12     1293.31     1343.87     70.32 o 
  -1   5  12     3267.17     3181.09    105.10 o 
   1   5  12      250.31      297.84     45.84 o 
   3   5  12      406.95      500.58     53.75 o 
   5   5  12       57.40       72.61     39.06 o 
   7   5  12     1479.75     1427.68     81.90 o 
   9   5  12       24.06       92.52     44.11 o 
  11   5  12      103.69      134.87     45.05 o 
  13   5  12     1840.55     1973.60    106.58 o 
 -20   6  12       17.58       47.23     59.41 o 
 -18   6  12        6.30        6.81     34.80 o 
 -16   6  12       39.68       43.99     36.49 o 
 -14   6  12      284.45      293.66     45.45 o 
 -12   6  12       74.24       51.13     54.54 o 
 -10   6  12      136.65      150.48     57.95 o 
  -8   6  12       10.64       63.30     53.08 o 
  -6   6  12      104.95      129.81     40.80 o 
  -4   6  12       33.61       44.44     37.01 o 
  -2   6  12       94.78      133.72     43.69 o 
   0   6  12      192.40      239.94     48.36 o 
   2   6  12       19.96       18.62     59.65 o 
   4   6  12        2.35       63.31     39.52 o 
 -41   1  13      207.29      175.33     62.34 o 
 -39   1  13      335.38      310.76     70.14 o 
 -37   1  13     2462.19     2531.00    104.76 o 
 -35   1  13     8278.71     8637.33    186.88 o 
 -33   1  13     6610.43     6985.03    130.64 o 
 -31   1  13     8199.34     8989.01    125.83 o 
 -29   1  13      519.37      494.83     41.01 o 
 -27   1  13     1315.83     1334.14     56.74 o 
 -25   1  13     2323.66     2087.02     66.60 o 
 -23   1  13    17255.85    17737.73    502.37 o 
 -21   1  13    28209.48    29851.38    570.10 o 
 -19   1  13    27035.80    29424.23    548.28 o 
 -17   1  13     1160.26     1063.85     60.49 o 
 -15   1  13        1.03      -35.82     23.88 o 
 -13   1  13    11824.08    12916.74    588.90 o 
 -11   1  13    36473.25    36156.55   1183.82 o 
  -9   1  13    21298.63    21851.69   1066.78 o 
  -7   1  13    36402.54    38836.63   1289.75 o 
  -5   1  13     3006.33     2521.40     71.45 o 
  -3   1  13       58.05      107.35     54.30 o 
  -1   1  13     1929.70     1916.60     66.37 o 
   1   1  13    13143.72    13654.55    290.36 o 
   3   1  13    14994.13    14217.30    272.99 o 
   5   1  13    21856.51    21533.07    255.13 o 
   7   1  13    12284.81    12581.72    220.78 o 
   9   1  13      253.99      282.86     45.28 o 
  11   1  13      261.75      399.31     88.41 o 
  13   1  13      906.82      995.66     72.90 o 
  15   1  13     8524.74     8727.00    277.28 o 
  17   1  13     5814.50     5889.21    170.20 o 
  19   1  13     1997.25     2084.88    108.10 o 
  21   1  13      944.87      905.54     79.85 o 
  23   1  13       87.99       61.18     74.99 o 
 -40   2  13       18.25       71.71     43.71 o 
 -38   2  13       60.59       16.30     40.52 o 
 -36   2  13      633.68      538.02     57.69 o 
 -34   2  13     1914.79     1951.27     95.84 o 
 -32   2  13     1517.55     1348.78     80.49 o 
 -30   2  13      839.48      769.58     65.57 o 
 -28   2  13     1768.49     1704.22     84.80 o 
 -26   2  13      880.17      888.43     65.95 o 
 -24   2  13    15421.16    15241.67    236.70 o 
 -22   2  13     4716.40     4332.31    123.43 o 
 -20   2  13     2218.80     2184.48    176.81 o 
 -18   2  13    10008.51    10001.08    289.69 o 
 -16   2  13      892.25     1009.77     75.33 o 
 -14   2  13     3528.09     3671.09     78.91 o 
 -12   2  13     4132.50     4542.40     67.93 o 
 -10   2  13     2320.68     2534.28     91.82 o 
  -8   2  13     6713.79     6563.93     92.15 o 
  -6   2  13     3204.47     3252.06    270.12 o 
  -4   2  13        1.20       82.31     23.98 o 
  -2   2  13     1452.60     1624.88     53.22 o 
   0   2  13     1430.87     1568.04    113.93 o 
   2   2  13     3888.36     4104.04    101.48 o 
   4   2  13     8399.95     8298.31    393.24 o 
   6   2  13        7.82       60.33     33.88 o 
   8   2  13      198.73      260.16     67.21 o 
  10   2  13        4.41       92.52     49.67 o 
  12   2  13        5.31      138.75     45.41 o 
  14   2  13      578.36      604.93     73.33 o 
  16   2  13     1519.46     1556.34     90.67 o 
  18   2  13      939.72      875.61     74.29 o 
  20   2  13      152.50      154.58     52.29 o 
  22   2  13       59.17       65.08     51.48 o 
 -37   3  13      894.76      936.25     75.79 o 
 -35   3  13     2025.49     2000.23    107.83 o 
 -33   3  13     1250.58     1366.61     85.33 o 
 -31   3  13      603.94      610.51     61.99 o 
 -29   3  13        8.48       57.76     36.80 o 
 -27   3  13       51.21       74.32     39.87 o 
 -25   3  13     2762.53     2702.15    107.32 o 
 -23   3  13     9115.84     9124.54    186.74 o 
 -21   3  13       55.71      173.26     62.82 o 
 -19   3  13     3204.86     3148.52    162.57 o 
 -17   3  13     2706.50     2720.26     68.68 o 
 -15   3  13       20.80       78.72     28.31 o 
 -13   3  13     1568.90     1011.36    353.49 o 
 -11   3  13     6301.68     6214.83    164.14 o 
  -9   3  13     5355.29     5159.21    119.30 o 
  -7   3  13     7903.37     7607.30     94.31 o 
  -5   3  13     4835.87     4674.19     75.54 o 
  -3   3  13      152.42      224.54     25.87 o 
  -1   3  13     1350.23     1286.59     52.26 o 
   1   3  13     1179.45     1063.96     59.25 o 
   3   3  13     8225.84     7710.53    121.39 o 
   5   3  13     7042.35     6526.48    138.22 o 
   7   3  13     1609.46     1575.91     75.76 o 
   9   3  13      695.87      733.83     60.35 o 
  11   3  13        3.09       26.43     38.68 o 
  13   3  13      480.87      509.40     60.90 o 
  15   3  13     2478.48     2520.47    165.49 o 
  17   3  13     1397.48     1437.31     94.51 o 
  19   3  13      644.46      626.89     72.38 o 
 -34   4  13      861.99      875.88     74.43 o 
 -32   4  13     1027.58      936.34     75.59 o 
 -30   4  13      642.76      593.08     62.86 o 
 -28   4  13        4.78       32.18     40.59 o 
 -26   4  13       16.30       42.89     36.67 o 
 -24   4  13     1095.23     1028.50     73.08 o 
 -22   4  13     3144.02     3114.54    115.18 o 
 -20   4  13     3829.20     3629.31    244.52 o 
 -18   4  13     2560.45     2730.35    200.23 o 
 -16   4  13      838.83      830.85     47.38 o 
 -14   4  13      744.21      770.14     46.20 o 
 -12   4  13      163.22      208.54     31.81 o 
 -10   4  13     4328.93     4499.36     92.18 o 
  -8   4  13     5383.75     5054.72     82.21 o 
  -6   4  13     1100.76     1236.19     45.60 o 
  -4   4  13       22.28       98.20     32.63 o 
  -2   4  13       45.72       87.47     30.30 o 
   0   4  13     1958.48     2145.58     69.45 o 
   2   4  13     4562.40     4536.94    158.10 o 
   4   4  13     1877.56     1958.47     69.99 o 
   6   4  13     1630.89     1621.54     87.32 o 
   8   4  13       85.41      151.35     42.12 o 
  10   4  13      301.93      246.37     47.15 o 
  12   4  13      302.11      278.05     50.89 o 
  14   4  13      355.97      358.01     56.73 o 
  16   4  13      993.02     1154.07     83.38 o 
 -29   5  13      121.64      143.66     67.69 o 
 -27   5  13      137.90      146.27     47.12 o 
 -25   5  13      201.59      230.13     50.10 o 
 -23   5  13      203.64      308.27     51.97 o 
 -21   5  13      346.65      345.01     75.74 o 
 -19   5  13      111.31      113.05     41.12 o 
 -17   5  13      132.47      144.67     34.03 o 
 -15   5  13       48.02       80.82     29.88 o 
 -13   5  13       45.61       37.40     30.70 o 
 -11   5  13      479.69      482.32     42.61 o 
  -9   5  13     1314.14     1237.09     91.18 o 
  -7   5  13       67.98       78.41     36.12 o 
  -5   5  13      124.83      119.19     38.00 o 
  -3   5  13      206.23      232.86     43.33 o 
  -1   5  13       24.01       81.56     39.38 o 
   1   5  13      340.93      300.49     46.80 o 
   3   5  13      242.58      210.40     45.24 o 
   5   5  13      337.53      287.09     65.51 o 
   7   5  13      183.94      217.61     47.33 o 
   9   5  13      302.45      347.82     52.96 o 
  11   5  13        0.21       39.01     41.06 o 
 -18   6  13        5.87       19.96     35.81 o 
 -16   6  13      126.23       77.56     37.56 o 
 -14   6  13        0.34        2.14     33.51 o 
 -12   6  13     1297.21     1406.06    106.28 o 
 -10   6  13       36.15      152.90     60.87 o 
  -8   6  13      483.90      551.46     77.95 o 
  -6   6  13     1464.06     1658.88    110.69 o 
  -4   6  13       37.26       64.68     39.14 o 
  -2   6  13      180.96      276.48     50.34 o 
   0   6  13      407.40      453.33     55.30 o 
   2   6  13      289.32      324.42     50.28 o 
 -42   0  14     1434.23     1387.68    115.07 o 
 -40   0  14     2073.49     2188.32    143.45 o 
 -38   0  14     1034.80     1260.04    110.16 o 
 -36   0  14      229.03      178.75     45.30 o 
 -34   0  14     4462.04     4712.16    136.52 o 
 -32   0  14    17666.62    18112.93    360.13 o 
 -30   0  14     4938.54     5724.90    144.49 o 
 -28   0  14     8410.40     9765.11    184.02 o 
 -26   0  14     4940.18     5078.64    175.45 o 
 -24   0  14     3340.67     3310.58    139.90 o 
 -22   0  14     3656.99     4525.12    158.59 o 
 -20   0  14    25968.00    26979.23    400.77 o 
 -18   0  14    33054.55    33941.55    442.64 o 
 -16   0  14    20711.68    20755.30    332.78 o 
 -14   0  14    11384.05    11189.72    237.02 o 
 -12   0  14    17131.22    18547.27    306.33 o 
 -10   0  14    13427.51    15923.99    534.53 o 
  -8   0  14    48939.57    47063.65    421.11 o 
  -6   0  14    25640.92    25921.69    699.23 o 
  -4   0  14    26439.66    29241.28    370.82 o 
  -2   0  14     9220.44    10011.54    216.84 o 
   0   0  14    16266.85    16637.03    283.34 o 
   2   0  14     2023.62     1752.27     97.19 o 
   4   0  14     9964.91    10528.34    241.42 o 
   6   0  14     4226.01     4332.82    165.03 o 
   8   0  14    12529.64    14331.15    336.42 o 
  10   0  14     9776.68    11781.72    317.35 o 
  12   0  14      769.65      732.03     96.50 o 
  14   0  14       26.66      -48.69     50.64 o 
  16   0  14       56.85       55.03     59.41 o 
  18   0  14     3584.71     3672.45    193.06 o 
  20   0  14     1922.44     2082.22    154.65 o 
  22   0  14     1031.06     1045.50    117.95 o 
 -41   1  14       92.36       67.20     55.03 o 
 -39   1  14      110.18      110.16     46.51 o 
 -37   1  14        0.30        8.87     36.84 o 
 -35   1  14       20.23       31.46     42.20 o 
 -33   1  14      107.89       77.16     72.32 o 
 -31   1  14      719.84      640.40     48.37 o 
 -29   1  14      726.15      717.34     48.01 o 
 -27   1  14      713.21      628.01     45.31 o 
 -25   1  14      116.74      134.87     42.13 o 
 -23   1  14       92.37       98.82     30.27 o 
 -21   1  14     1087.85     1154.27     52.66 o 
 -19   1  14       81.84      143.84     72.56 o 
 -17   1  14     7836.87     7858.38    142.03 o 
 -15   1  14     3829.68     4087.09    100.91 o 
 -13   1  14       30.76      -26.53     29.01 o 
 -11   1  14     1470.22     1705.14    115.11 o 
  -9   1  14       25.81       79.42     37.08 o 
  -7   1  14     1787.21     1784.77    137.30 o 
  -5   1  14     8504.24     8516.70    132.73 o 
  -3   1  14      772.22      863.42     53.87 o 
  -1   1  14       28.71       51.25     48.69 o 
   1   1  14       11.66       94.12     32.19 o 
   3   1  14     1332.78     1316.73     66.22 o 
   5   1  14     1268.39     1374.52     92.19 o 
   7   1  14     2723.07     2823.91    152.21 o 
   9   1  14      214.18      254.42     46.30 o 
  11   1  14       20.21       92.23     42.36 o 
  13   1  14       11.07      143.54     52.83 o 
  15   1  14       10.13      105.05     47.53 o 
  17   1  14      126.70      276.20     58.00 o 
  19   1  14       29.13       54.09     45.04 o 
  21   1  14       19.19      -15.66     48.68 o 
 -40   2  14     2519.72     2684.43    118.39 o 
 -38   2  14      103.78      133.98     44.17 o 
 -36   2  14       15.44       21.64     39.72 o 
 -34   2  14     1387.66     1413.21     96.31 o 
 -32   2  14     8081.15     8233.72    188.68 o 
 -30   2  14     8602.77     8662.97    189.13 o 
 -28   2  14     6348.52     6706.80    165.13 o 
 -26   2  14        9.98       27.81     34.82 o 
 -24   2  14     2522.95     2454.02     99.41 o 
 -22   2  14     1348.26     1320.39     75.64 o 
 -20   2  14    15521.17    15254.08    559.71 o 
 -18   2  14     3240.93     3114.61    105.50 o 
 -16   2  14    30229.45    30818.91   1067.35 o 
 -14   2  14    13279.74    13741.44    827.51 o 
 -12   2  14       51.86      188.61     58.69 o 
 -10   2  14     1529.28     1527.08     95.94 o 
  -8   2  14     4840.59     4495.01     80.64 o 
  -6   2  14    11827.88    11619.38    614.69 o 
  -4   2  14    23509.68    24588.46    496.43 o 
  -2   2  14     3897.98     3729.32     77.87 o 
   0   2  14       46.93       86.47     32.85 o 
   2   2  14     1967.69     1981.79     75.25 o 
   4   2  14       34.08       73.01     34.71 o 
   6   2  14    13974.66    13416.13    199.84 o 
   8   2  14     9011.57     8527.99    175.16 o 
  10   2  14     2567.08     2382.96    100.63 o 
  12   2  14     1780.93     1720.13     89.47 o 
  14   2  14       64.80      121.93     46.30 o 
  16   2  14      970.87      976.03     76.18 o 
  18   2  14      904.50      850.55     77.16 o 
  20   2  14     1111.25      941.64     82.70 o 
 -37   3  14      118.41      116.04     44.85 o 
 -35   3  14       91.94       93.52     42.32 o 
 -33   3  14      577.06      470.22     57.48 o 
 -31   3  14     2191.38     2226.30    104.74 o 
 -29   3  14     1436.26     1393.16     82.28 o 
 -27   3  14     1468.10     1337.24     82.21 o 
 -25   3  14     2805.83     2631.08    138.00 o 
 -23   3  14     2222.11     2242.71     99.25 o 
 -21   3  14     7991.32     8272.79    179.45 o 
 -19   3  14     1764.29     1804.74     86.64 o 
 -17   3  14     1212.10     1280.11     91.44 o 
 -15   3  14    11374.00    12344.77    492.64 o 
 -13   3  14      910.69      565.66    262.76 o 
 -11   3  14       68.09      125.57     28.37 o 
  -9   3  14     1522.92     1450.62     53.64 o 
  -7   3  14     1184.54     1337.38     44.20 o 
  -5   3  14     7644.73     7850.65    240.33 o 
  -3   3  14     6422.08     6910.03     98.34 o 
  -1   3  14      183.64      229.37     32.50 o 
   1   3  14      630.68      638.82     42.97 o 
   3   3  14      858.01      989.72     64.10 o 
   5   3  14     5387.99     5275.82    135.98 o 
   7   3  14     2511.61     2551.10     95.46 o 
   9   3  14      577.66      627.97     59.17 o 
  11   3  14      366.33      356.40     51.22 o 
  13   3  14       23.11       62.12     43.87 o 
  15   3  14       19.57      119.79     50.26 o 
  17   3  14      420.83      477.77     66.88 o 
  19   3  14      706.33      633.07     74.99 o 
 -34   4  14       52.79       51.34     43.32 o 
 -32   4  14      539.36      569.92     64.41 o 
 -30   4  14     1785.38     1927.01    199.75 o 
 -28   4  14      216.56      272.57     52.35 o 
 -26   4  14      363.62      349.30     53.15 o 
 -24   4  14       55.76       47.79     38.20 o 
 -22   4  14     2171.60     2203.79    101.44 o 
 -20   4  14     1945.76     1941.99     94.18 o 
 -18   4  14     1672.34     1560.93     96.60 o 
 -16   4  14      864.40      840.35     47.52 o 
 -14   4  14      409.98      389.67     37.77 o 
 -12   4  14       80.97       95.51     29.95 o 
 -10   4  14      193.55      248.18     33.47 o 
  -8   4  14      149.65      230.35     34.24 o 
  -6   4  14     1188.72     1192.46     51.92 o 
  -4   4  14     3678.22     3585.88    120.05 o 
  -2   4  14     1320.78     1372.58     58.34 o 
   0   4  14      649.79      666.44     46.35 o 
   2   4  14       65.95      139.28     33.57 o 
   4   4  14      293.11      286.44     37.77 o 
   6   4  14      247.63      227.36     37.21 o 
   8   4  14      353.85      337.63     44.57 o 
  10   4  14     1238.60     1137.05     95.80 o 
  12   4  14      599.93      568.57     82.34 o 
  14   4  14      138.85      168.97     49.36 o 
 -27   5  14     1067.36     1024.39     82.16 o 
 -25   5  14      106.28       87.84     42.29 o 
 -23   5  14       17.40       42.31     39.87 o 
 -21   5  14      509.39      634.65     65.20 o 
 -19   5  14     1999.07     2154.88    113.69 o 
 -17   5  14     1559.48     1536.87     87.84 o 
 -15   5  14      868.77      847.70     52.27 o 
 -13   5  14      480.29      495.34     43.00 o 
 -11   5  14       11.20       38.39     29.97 o 
  -9   5  14      727.41      810.54     89.18 o 
  -7   5  14     1305.14     1312.61     91.18 o 
  -5   5  14     1374.81     1367.86     71.52 o 
  -3   5  14     1105.87     1320.62     71.00 o 
  -1   5  14     1237.59     1339.66     74.04 o 
   1   5  14       83.46       43.63     38.18 o 
   3   5  14      363.88      431.56     53.95 o 
   5   5  14      373.24      410.89     53.69 o 
   7   5  14      951.75     1008.89     83.83 o 
   9   5  14     1144.11     1214.80     79.53 o 
 -16   6  14        1.76        5.25     35.73 o 
 -14   6  14       43.92       55.03     51.13 o 
 -12   6  14        1.70      110.53     56.97 o 
 -10   6  14        3.47       11.20     48.69 o 
  -8   6  14       38.21      163.61     57.46 o 
  -6   6  14       33.61       76.94     55.51 o 
  -4   6  14        0.16       59.41     56.00 o 
  -2   6  14      292.75      286.33     49.37 o 
 -41   1  15     2528.88     2675.28    167.91 o 
 -39   1  15     4015.23     4190.08    141.53 o 
 -37   1  15     5880.96     6951.29    247.86 o 
 -35   1  15     2989.05     3151.07    120.21 o 
 -33   1  15      710.85      784.04     60.67 o 
 -31   1  15     1946.50     1852.68    154.94 o 
 -29   1  15    15697.38    15570.20    215.23 o 
 -27   1  15    11673.18    12383.43    171.29 o 
 -25   1  15    19188.93    21383.35    703.51 o 
 -23   1  15     5907.22     6258.30    141.82 o 
 -21   1  15     3821.59     3985.19    183.56 o 
 -19   1  15     1087.11      986.38     57.35 o 
 -17   1  15     9050.61     8795.68    428.18 o 
 -15   1  15     6653.69     6549.04    132.31 o 
 -13   1  15    42036.05    41450.90    382.73 o 
 -11   1  15    20174.37    20497.62    935.80 o 
  -9   1  15     9699.68    10108.83    696.63 o 
  -7   1  15       28.49       50.77     19.25 o 
  -5   1  15     5382.01     5185.10    123.68 o 
  -3   1  15    12546.36    12301.46    165.75 o 
  -1   1  15    18297.03    17486.67   1456.70 o 
   1   1  15     9697.97    10245.15    363.37 o 
   3   1  15     5681.73     5607.09    167.78 o 
   5   1  15      880.15      805.68     57.64 o 
   7   1  15       94.71      143.17     41.30 o 
   9   1  15     5179.96     5566.46    144.06 o 
  11   1  15     6800.38     6892.35    184.01 o 
  13   1  15     6270.11     6672.12    174.53 o 
  15   1  15     1654.57     1746.64    114.63 o 
  17   1  15        9.46       34.61     45.27 o 
  19   1  15       34.29        7.05     46.42 o 
  21   1  15      686.98      753.43     84.59 o 
 -40   2  15      481.19      510.37     89.15 o 
 -38   2  15      516.66      504.51     60.83 o 
 -36   2  15      336.02      268.94     75.01 o 
 -34   2  15       96.66       90.78     84.73 o 
 -32   2  15       92.97      132.12     47.43 o 
 -30   2  15      453.70      477.61     57.50 o 
 -28   2  15     1941.54     1853.93     94.38 o 
 -26   2  15      504.98      520.88     54.49 o 
 -24   2  15      745.58      747.09     62.20 o 
 -22   2  15     2953.38     3017.93    162.02 o 
 -20   2  15       10.12       99.90     42.69 o 
 -18   2  15     4544.93     4563.23    261.85 o 
 -16   2  15        6.60      -24.99     36.31 o 
 -14   2  15      154.85      162.31     32.37 o 
 -12   2  15     5267.37     6201.88    415.69 o 
 -10   2  15     5465.18     5763.58    292.41 o 
  -8   2  15      143.58      120.34     37.76 o 
  -6   2  15        4.97       85.59     40.17 o 
  -4   2  15       39.44       83.44     28.41 o 
  -2   2  15     6432.28     6774.59    300.57 o 
   0   2  15     2066.45     2124.16     91.06 o 
   2   2  15      372.25      427.61     43.37 o 
   4   2  15     3424.59     3395.36    101.20 o 
   6   2  15      357.56      445.37     53.21 o 
   8   2  15     2111.38     2226.05     96.30 o 
  10   2  15      209.91      283.52     50.41 o 
  12   2  15      426.78      427.25     57.01 o 
  14   2  15      692.48      721.05     67.92 o 
  16   2  15      385.94      507.31     65.60 o 
  18   2  15       13.04       32.00     46.44 o 
 -37   3  15     1344.09     1543.39    137.49 o 
 -35   3  15      294.47      344.15     55.05 o 
 -33   3  15      218.63      202.94     46.80 o 
 -31   3  15      223.30      273.70     50.59 o 
 -29   3  15     4023.97     4003.13    138.64 o 
 -27   3  15     3950.60     3905.78    134.83 o 
 -25   3  15     3564.08     3730.61    152.53 o 
 -23   3  15     6044.68     5836.09    234.63 o 
 -21   3  15     1950.43     1864.56     91.87 o 
 -19   3  15     1474.73     1521.29    104.63 o 
 -17   3  15     5002.63     5074.65    466.91 o 
 -15   3  15     1754.57     1632.76     83.17 o 
 -13   3  15    10246.53     7410.62   1780.78 o 
 -11   3  15     8322.14     7866.17    116.94 o 
  -9   3  15      285.65      270.02     33.27 o 
  -7   3  15        8.29       65.38     23.25 o 
  -5   3  15      538.29      561.88     33.95 o 
  -3   3  15     3065.99     2938.76     74.66 o 
  -1   3  15     5442.36     5138.44     98.81 o 
   1   3  15      891.88      806.41     48.11 o 
   3   3  15     2354.29     2112.70     70.50 o 
   5   3  15     1012.94     1034.11     66.26 o 
   7   3  15     1504.68     1434.66     77.37 o 
   9   3  15      550.41      550.14     74.30 o 
  11   3  15      205.66      187.38     46.10 o 
  13   3  15     1041.08      908.77    127.95 o 
  15   3  15     1491.36     1485.86     98.78 o 
  17   3  15      202.74      286.52     60.95 o 
 -32   4  15       43.34       27.86     40.52 o 
 -30   4  15      492.05      548.26     77.22 o 
 -28   4  15      812.46      876.78     75.73 o 
 -26   4  15     2318.98     2181.91    107.71 o 
 -24   4  15     2234.32     2295.69    106.74 o 
 -22   4  15      715.39      740.82     66.82 o 
 -20   4  15      724.01      716.97     65.34 o 
 -18   4  15     1671.36     1837.65     92.38 o 
 -16   4  15      534.05      678.02     63.05 o 
 -14   4  15     2891.89     2962.53     80.26 o 
 -12   4  15     3597.76     3821.53    108.23 o 
 -10   4  15     1036.52     1117.50     96.95 o 
  -8   4  15      518.16      598.21     42.27 o 
  -6   4  15      232.06      264.40     35.07 o 
  -4   4  15      279.60      421.21     39.44 o 
  -2   4  15     2609.01     2821.26     80.11 o 
   0   4  15     2796.30     2969.88     86.45 o 
   2   4  15      569.81      654.15     45.87 o 
   4   4  15       48.60       59.40     31.09 o 
   6   4  15       38.51       46.43     31.96 o 
   8   4  15      215.67      238.74     41.11 o 
  10   4  15      772.00      865.97     69.91 o 
  12   4  15     1091.25     1107.43     79.16 o 
  14   4  15      327.75      309.78     86.21 o 
 -27   5  15      397.72      401.16     59.89 o 
 -25   5  15       81.40      103.04     46.13 o 
 -23   5  15       10.97       24.65     41.64 o 
 -21   5  15       28.20       48.25     43.38 o 
 -19   5  15        4.89       57.29     42.87 o 
 -17   5  15       30.85       71.84     43.38 o 
 -15   5  15      601.71      628.85     46.55 o 
 -13   5  15      335.70      360.82     39.63 o 
 -11   5  15      104.40      120.37     39.31 o 
  -9   5  15        0.50       27.47     36.18 o 
  -7   5  15      104.51       90.58     51.62 o 
  -5   5  15      353.52      319.54     60.89 o 
  -3   5  15        1.06       18.22     36.13 o 
  -1   5  15      642.45      591.03     60.17 o 
   1   5  15      119.28      164.01     46.11 o 
   3   5  15        1.13       38.65     41.14 o 
   5   5  15       88.66      112.66     43.05 o 
   7   5  15      121.70      139.25     55.52 o 
 -10   6  15       97.82      126.61     53.08 o 
 -40   0  16        1.08       -9.74     48.69 o 
 -38   0  16     2318.19     2180.65    145.93 o 
 -36   0  16     5436.76     5687.54    157.18 o 
 -34   0  16    13031.51    14220.55    245.38 o 
 -32   0  16     9521.84    10516.78    209.14 o 
 -30   0  16     5862.70     6161.67    159.81 o 
 -28   0  16      915.36      900.83     88.23 o 
 -26   0  16     1287.18      989.07     89.74 o 
 -24   0  16    13909.10    14376.74    303.80 o 
 -22   0  16    30348.83    32789.55    478.92 o 
 -20   0  16    17413.97    17493.63    325.48 o 
 -18   0  16    17012.98    17333.37    319.01 o 
 -16   0  16      173.93      156.83     48.70 o 
 -14   0  16      611.70      493.21     65.31 o 
 -12   0  16     4530.28     4292.31    154.89 o 
 -10   0  16    22299.46    20669.64    345.32 o 
  -8   0  16    12385.00    13443.94    644.37 o 
  -6   0  16    18170.74    19505.97    994.58 o 
  -4   0  16     5152.97     5410.38    159.40 o 
  -2   0  16     2417.66     2919.11    125.56 o 
   0   0  16     2791.59     3183.25    135.87 o 
   2   0  16     5687.40     6878.62    212.89 o 
   4   0  16    20462.17    24436.85    425.92 o 
   6   0  16     6069.71     6852.39    228.58 o 
   8   0  16     1180.73     1119.04    104.83 o 
  10   0  16        4.62       42.36     54.54 o 
  12   0  16     1215.52     1355.45    115.55 o 
  14   0  16     2323.10     2646.07    160.59 o 
  16   0  16     5560.21     5829.95    241.40 o 
  18   0  16     2503.71     2382.52    164.98 o 
  20   0  16      528.48      482.79     92.08 o 
 -41   1  16       46.43       37.98     57.46 o 
 -39   1  16      196.31      221.92     71.35 o 
 -37   1  16      139.78      158.30     48.52 o 
 -35   1  16       87.02       90.36     63.79 o 
 -33   1  16     2085.45     2269.61     86.09 o 
 -31   1  16      870.87      877.29    104.79 o 
 -29   1  16      420.31      447.00     44.70 o 
 -27   1  16      449.95      438.10     43.05 o 
 -25   1  16        3.61        2.85     27.83 o 
 -23   1  16        5.94        9.21     29.46 o 
 -21   1  16     8458.34     8568.09    336.78 o 
 -19   1  16      181.49      153.98     38.55 o 
 -17   1  16      218.30      226.00     39.94 o 
 -15   1  16      168.93      191.73     37.86 o 
 -13   1  16      488.57      460.32     52.62 o 
 -11   1  16        3.40       21.23     48.45 o 
  -9   1  16      682.83      699.71     38.56 o 
  -7   1  16     1718.58     1724.49     84.44 o 
  -5   1  16      368.94      385.90     32.26 o 
  -3   1  16       23.96      100.65     31.45 o 
  -1   1  16      374.73      357.54     40.73 o 
   1   1  16     2094.65     2224.83    156.73 o 
   3   1  16        4.94       17.09     32.88 o 
   5   1  16      355.42      321.76     46.94 o 
   7   1  16      350.46      384.27     51.10 o 
   9   1  16      246.75      355.89     70.38 o 
  11   1  16       50.79      186.24     50.54 o 
  13   1  16      100.15      209.59     54.01 o 
  15   1  16     1074.22     1017.32     81.17 o 
  17   1  16       88.28       56.07     50.34 o 
  19   1  16        1.89      -10.55     49.71 o 
 -40   2  16       46.73       46.71     42.74 o 
 -38   2  16     1402.84     1577.69     98.25 o 
 -36   2  16     2917.20     3177.98    129.79 o 
 -34   2  16     4635.82     4970.89    159.07 o 
 -32   2  16     4176.31     4437.91    146.15 o 
 -30   2  16     2545.56     2429.14    110.27 o 
 -28   2  16      424.51      440.54     56.84 o 
 -26   2  16     5716.07     5487.82    153.23 o 
 -24   2  16     1335.46     1316.96     79.21 o 
 -22   2  16     9902.54    10123.29    202.58 o 
 -20   2  16    10872.87    11112.80    462.76 o 
 -18   2  16     6501.99     6300.64    543.80 o 
 -16   2  16      405.43      474.05     71.86 o 
 -14   2  16      651.46      576.20     44.09 o 
 -12   2  16      885.40      826.59     57.86 o 
 -10   2  16    30193.32    30855.21   1683.57 o 
  -8   2  16    10210.08     8838.54    223.32 o 
  -6   2  16     4292.77     3931.70     78.48 o 
  -4   2  16      208.25      155.79     46.03 o 
  -2   2  16       34.30       34.89     28.00 o 
   0   2  16     2129.47     2104.92     66.26 o 
   2   2  16     7873.35     7852.53    288.80 o 
   4   2  16     2224.15     2183.15     89.44 o 
   6   2  16     5972.34     5606.44    174.28 o 
   8   2  16     1676.62     1540.83     83.13 o 
  10   2  16       21.54       61.84     41.46 o 
  12   2  16      242.70      268.51     50.43 o 
  14   2  16     1334.94     1328.00     87.88 o 
  16   2  16     3224.42     3158.39    130.63 o 
  18   2  16      896.90      960.14     84.76 o 
 -37   3  16      488.41      549.02     97.43 o 
 -35   3  16     1318.00     1232.08     88.05 o 
 -33   3  16      454.93      402.72     58.33 o 
 -31   3  16      729.83      719.96     70.51 o 
 -29   3  16      712.52      649.70     67.37 o 
 -27   3  16      124.61      111.50     44.57 o 
 -25   3  16      751.88      832.78     70.39 o 
 -23   3  16     5791.45     5664.16    190.42 o 
 -21   3  16     1885.78     1883.78    187.39 o 
 -19   3  16     3355.29     3437.55    248.83 o 
 -17   3  16      506.39      668.44    171.99 o 
 -15   3  16     7777.71     7948.49    179.63 o 
 -13   3  16      106.42      190.65     43.88 o 
 -11   3  16      392.59      418.33     36.22 o 
  -9   3  16     3684.36     4117.01    161.74 o 
  -7   3  16     1188.68     1189.10     61.90 o 
  -5   3  16      368.23      455.67     31.87 o 
  -3   3  16      233.85      279.21     33.89 o 
  -1   3  16       23.53      102.70     31.80 o 
   1   3  16     4014.58     4044.62     97.10 o 
   3   3  16     2509.44     2452.81     76.73 o 
   5   3  16      247.97      277.76     37.76 o 
   7   3  16      356.23      413.05     51.20 o 
   9   3  16        0.03        6.88     38.58 o 
  11   3  16      361.01      406.25     59.98 o 
  13   3  16      115.56      208.21     54.90 o 
  15   3  16      117.36      191.06     55.63 o 
 -32   4  16      485.06      598.24    108.39 o 
 -30   4  16      236.59      257.68     53.80 o 
 -28   4  16        0.98      -12.15     39.21 o 
 -26   4  16      405.00      430.59     59.91 o 
 -24   4  16      545.48      653.11     66.80 o 
 -22   4  16     1411.02     1529.28     91.31 o 
 -20   4  16      701.96      703.49     76.02 o 
 -18   4  16      349.03      321.72     52.78 o 
 -16   4  16     1634.27     1687.80     92.13 o 
 -14   4  16      377.26      401.28     53.31 o 
 -12   4  16     1426.42     1448.62     61.91 o 
 -10   4  16      434.98      479.90     40.71 o 
  -8   4  16     1477.53     1367.69     82.91 o 
  -6   4  16      282.17      282.50     42.86 o 
  -4   4  16      484.37      522.87     42.96 o 
  -2   4  16       81.35      122.25     33.84 o 
   0   4  16     1364.18     1278.19    109.23 o 
   2   4  16      655.99      528.45     44.82 o 
   4   4  16      251.64      233.73     38.20 o 
   6   4  16      564.97      520.40     48.93 o 
   8   4  16      177.37      196.42     40.02 o 
  10   4  16        0.82       -1.97     40.90 o 
 -25   5  16      164.70      276.16     56.74 o 
 -23   5  16      611.83      701.78     71.90 o 
 -21   5  16     1871.24     2031.95    107.33 o 
 -19   5  16      648.26      671.15     68.86 o 
 -17   5  16       83.36       10.23     56.98 o 
 -15   5  16        0.75       32.63     42.52 o 
 -13   5  16      137.52      189.15     36.29 o 
 -11   5  16      568.92      609.02     55.62 o 
  -9   5  16      918.26     1074.83     68.03 o 
  -7   5  16     1104.61     1147.99     88.72 o 
  -5   5  16      138.16      194.80     60.87 o 
  -3   5  16      161.25      188.96     61.85 o 
  -1   5  16       34.92       89.52     58.43 o 
   1   5  16      113.72       82.50     41.46 o 
   3   5  16      875.51      969.30     69.80 o 
   5   5  16      694.77      834.86     76.74 o 
 -41   1  17     2008.29     2438.28    117.83 o 
 -39   1  17     2163.46     2589.78    121.95 o 
 -37   1  17      265.25      299.02     59.42 o 
 -35   1  17      418.76      463.38     50.06 o 
 -33   1  17     2222.99     2193.96    104.71 o 
 -31   1  17    10530.36    11032.59    481.97 o 
 -29   1  17     7189.87     8197.76    240.05 o 
 -27   1  17     5014.15     5494.12    376.90 o 
 -25   1  17     1665.73     1625.53     68.83 o 
 -23   1  17      922.69      848.25     61.33 o 
 -21   1  17     2081.60     2106.85    101.06 o 
 -19   1  17    10441.73    10918.73    185.81 o 
 -17   1  17    15779.97    15866.32    221.08 o 
 -15   1  17    18504.87    18084.15    362.23 o 
 -13   1  17     1143.16     1010.13     61.93 o 
 -11   1  17        9.79      -13.51     31.12 o 
  -9   1  17     2827.43     2434.17    124.40 o 
  -7   1  17    19525.38    17953.58    862.20 o 
  -5   1  17     9607.87     9185.88    310.15 o 
  -3   1  17    10082.85     9633.05    241.70 o 
  -1   1  17     1120.04     1118.02     61.37 o 
   1   1  17       90.30      321.87    100.81 o 
   3   1  17       68.42       90.18     38.27 o 
   5   1  17     4633.07     4955.94    133.60 o 
   7   1  17     5390.15     5646.55    150.33 o 
   9   1  17     4610.57     4963.18    196.24 o 
  11   1  17     1898.28     2101.64    104.53 o 
  13   1  17      308.33      271.03     53.42 o 
  15   1  17        0.93        6.43     43.47 o 
  17   1  17      779.63      862.55    137.66 o 
 -38   2  17      592.60      618.72     71.17 o 
 -36   2  17       15.33       77.85     47.91 o 
 -34   2  17      211.86      168.73     50.15 o 
 -32   2  17      994.57     1027.18     80.93 o 
 -30   2  17     1321.39     1461.93    180.66 o 
 -28   2  17     1217.54     1225.24    119.22 o 
 -26   2  17     1440.37     1358.36    123.64 o 
 -24   2  17      412.02      443.44     83.55 o 
 -22   2  17      611.00      633.30     76.75 o 
 -20   2  17     7096.25     7181.47    312.87 o 
 -18   2  17     5686.66     6001.60    491.85 o 
 -16   2  17     1662.90     1698.44    289.36 o 
 -14   2  17     2573.59     2189.10    122.13 o 
 -12   2  17      508.65      393.79     90.87 o 
 -10   2  17      434.30      461.15     51.40 o 
  -8   2  17     1523.64      967.43    422.15 o 
  -6   2  17     3721.65     4234.24    448.36 o 
  -4   2  17     1507.17     1532.50    151.96 o 
  -2   2  17        3.13       14.20     25.01 o 
   0   2  17      511.50      567.22     80.88 o 
   2   2  17        0.37       76.45     38.06 o 
   4   2  17     2011.58     2051.13     89.55 o 
   6   2  17     1491.82     1524.37     81.22 o 
   8   2  17      881.30      858.63     69.02 o 
  10   2  17       14.22       22.98     45.77 o 
  12   2  17        8.46       -4.30     40.77 o 
  14   2  17       12.70      103.25     47.66 o 
  16   2  17        6.39       76.51     49.40 o 
 -35   3  17      771.70      889.55     79.94 o 
 -33   3  17      658.32      717.45     72.08 o 
 -31   3  17     1890.89     2018.53    108.55 o 
 -29   3  17     1728.54     1868.20    103.18 o 
 -27   3  17      829.09      950.66    182.76 o 
 -25   3  17       15.52       40.58     35.91 o 
 -23   3  17       43.81      113.49     43.27 o 
 -21   3  17      908.30     1014.49    151.10 o 
 -19   3  17     7097.89     7013.78    334.54 o 
 -17   3  17      305.06      322.18     61.86 o 
 -15   3  17     1450.17     1410.57    109.50 o 
 -13   3  17     1554.16     1575.13     86.32 o 
 -11   3  17      114.64      161.52     45.29 o 
  -9   3  17      600.07      580.05     58.18 o 
  -7   3  17     3092.37     3023.48    184.74 o 
  -5   3  17     2201.88     1941.46    140.35 o 
  -3   3  17     2765.66     2637.78     74.48 o 
  -1   3  17     1540.20     1427.09    154.62 o 
   1   3  17      276.48      287.64     37.05 o 
   3   3  17      180.49      210.28     34.76 o 
   5   3  17      727.02      640.28     48.22 o 
   7   3  17     1945.94     1770.71     95.38 o 
   9   3  17     1638.95     1533.85     91.34 o 
  11   3  17      671.10      700.49     71.16 o 
  13   3  17      126.80      146.67     51.13 o 
 -32   4  17      802.86     1014.55    117.44 o 
 -30   4  17      881.69      937.10     81.59 o 
 -28   4  17     1072.84     1041.89     84.67 o 
 -26   4  17      636.49      640.81     70.66 o 
 -24   4  17        0.21       27.64     40.90 o 
 -22   4  17       67.79       95.12     46.96 o 
 -20   4  17      819.90      802.91     71.43 o 
 -18   4  17     1530.43     1660.34     95.16 o 
 -16   4  17     2641.88     2622.67    330.10 o 
 -14   4  17     1438.42     1567.64    131.43 o 
 -12   4  17      623.81      733.65     82.59 o 
 -10   4  17       22.77       43.96     30.23 o 
  -8   4  17      256.08      282.28     42.68 o 
  -6   4  17     2453.55     2711.54    137.67 o 
  -4   4  17     1623.56     1728.84     79.33 o 
  -2   4  17      447.29      545.74     62.11 o 
   0   4  17        1.68       14.21     28.09 o 
   2   4  17       62.18       78.39     33.54 o 
   4   4  17      745.99      788.72     61.40 o 
   6   4  17     1623.15     1772.05     74.98 o 
   8   4  17      514.94      563.26     51.35 o 
 -25   5  17       33.10       75.48     47.91 o 
 -23   5  17      189.14      218.12     52.68 o 
 -21   5  17      109.75      176.56     50.45 o 
 -19   5  17      137.19      196.55     52.45 o 
 -17   5  17       72.69       81.05     45.27 o 
 -15   5  17      133.32      135.04     47.34 o 
 -13   5  17      424.54      454.49     84.76 o 
 -11   5  17      340.95      407.93     51.37 o 
  -9   5  17        0.64       91.43     42.49 o 
  -7   5  17        0.49       18.02     47.23 o 
  -5   5  17      904.70      828.51     82.85 o 
  -3   5  17      147.88      203.56     63.80 o 
  -1   5  17       99.18      122.72     57.95 o 
   1   5  17       20.26       23.53     39.53 o 
 -40   0  18     1621.59     2032.16    155.57 o 
 -38   0  18     3858.06     4418.97    148.59 o 
 -36   0  18     2842.03     3557.47    134.29 o 
 -34   0  18      408.00      500.78     60.40 o 
 -32   0  18        1.05       17.53     42.85 o 
 -30   0  18     2254.61     2071.70    135.22 o 
 -28   0  18    21478.94    22644.43    421.96 o 
 -26   0  18     1618.68     2220.73    134.16 o 
 -24   0  18     5137.19     5549.68    201.37 o 
 -22   0  18     5508.64     5372.15    191.20 o 
 -20   0  18     1148.64      860.19     85.34 o 
 -18   0  18     1457.95     1305.47    100.01 o 
 -16   0  18    18452.28    19036.09    352.46 o 
 -14   0  18     7819.56     7482.08    216.44 o 
 -12   0  18    14344.23    11950.77    266.88 o 
 -10   0  18     8434.17     7270.89    211.69 o 
  -8   0  18      836.55      870.12     80.43 o 
  -6   0  18     1146.97     1254.23     93.14 o 
  -4   0  18    13228.51    14756.68    268.80 o 
  -2   0  18    11843.15    13693.55    282.09 o 
   0   0  18     6283.98     6451.63    193.79 o 
   2   0  18     1650.17     1708.05    109.77 o 
   4   0  18     5108.98     4759.07    179.74 o 
   6   0  18        7.66       91.54     53.56 o 
   8   0  18     2831.43     2977.84    155.31 o 
  10   0  18     2580.99     2848.87    160.63 o 
  12   0  18     2797.31     2988.42    169.93 o 
  14   0  18      880.01      843.11    104.29 o 
  16   0  18      602.38      587.08     95.98 o 
 -39   1  18       86.82       55.25     46.79 o 
 -37   1  18      219.37      256.39     61.12 o 
 -35   1  18      321.70      420.12     49.91 o 
 -33   1  18       28.52       74.96     56.49 o 
 -31   1  18       26.92       64.29     43.51 o 
 -29   1  18        3.45       34.39     41.15 o 
 -27   1  18      363.39      316.12     42.48 o 
 -25   1  18      739.44      788.62     52.69 o 
 -23   1  18      188.63      134.21     42.67 o 
 -21   1  18        4.06       35.42     34.59 o 
 -19   1  18        0.22       14.97     33.72 o 
 -17   1  18      921.36      901.54     59.26 o 
 -15   1  18      116.72       99.19     38.21 o 
 -13   1  18      853.48      796.71     57.86 o 
 -11   1  18     5767.96     5351.58    141.77 o 
  -9   1  18      126.80      113.62     47.97 o 
  -7   1  18     1229.82     1204.76     67.35 o 
  -5   1  18       59.40       63.47     35.23 o 
  -3   1  18     1079.49     1210.52     52.23 o 
  -1   1  18     1388.84     1486.97     69.79 o 
   1   1  18      642.71      656.66     53.20 o 
   3   1  18       46.03       76.10     40.11 o 
   5   1  18       60.20      164.42     44.07 o 
   7   1  18      183.88      255.64     50.20 o 
   9   1  18      602.83      790.55     70.11 o 
  11   1  18      103.61      121.07     56.49 o 
  13   1  18       64.55       67.45     43.89 o 
  15   1  18      165.62      240.78     55.17 o 
 -38   2  18     1795.76     2216.23    118.46 o 
 -36   2  18     2518.57     2902.51    131.05 o 
 -34   2  18      758.96      850.88     77.96 o 
 -32   2  18       61.66       49.63     43.19 o 
 -30   2  18     2103.80     2100.11    175.69 o 
 -28   2  18     4986.38     4916.06    155.10 o 
 -26   2  18     6576.19     7213.77    188.84 o 
 -24   2  18     5249.95     5337.99    266.48 o 
 -22   2  18     1111.77     1196.15     78.91 o 
 -20   2  18       21.80       35.87     40.71 o 
 -18   2  18     2241.85     2351.64    242.66 o 
 -16   2  18      815.10      767.33     85.78 o 
 -14   2  18     5339.55     4669.28    184.77 o 
 -12   2  18    20143.00    18981.62    680.94 o 
 -10   2  18     1706.85     1421.85     72.80 o 
  -8   2  18      495.42      445.25     46.27 o 
  -6   2  18       49.97       68.72     35.49 o 
  -4   2  18     4523.86     4337.31    220.29 o 
  -2   2  18     4060.40     3762.18    113.01 o 
   0   2  18     4865.76     4708.43    282.03 o 
   2   2  18     1457.80     1426.39     74.64 o 
   4   2  18      393.89      369.56     48.56 o 
   6   2  18      275.22      209.17     44.94 o 
   8   2  18      480.99      499.59     56.76 o 
  10   2  18     1159.73     1094.01     77.01 o 
  12   2  18     1522.89     1555.31     92.23 o 
  14   2  18     1888.38     1877.06    105.03 o 
 -35   3  18      700.43      798.02     80.89 o 
 -33   3  18      197.43      185.31     51.72 o 
 -31   3  18       56.23       55.19     43.64 o 
 -29   3  18      431.58      348.39     59.75 o 
 -27   3  18      627.19      734.03     72.36 o 
 -25   3  18     1945.15     2227.61    117.35 o 
 -23   3  18     2156.50     2237.49    158.38 o 
 -21   3  18      603.02      662.24     74.06 o 
 -19   3  18      387.33      440.11     57.75 o 
 -17   3  18     1609.57     1743.62     92.46 o 
 -15   3  18     1412.11     1594.58     88.17 o 
 -13   3  18     3063.73     3298.71    400.68 o 
 -11   3  18     1511.79     1795.37    135.11 o 
  -9   3  18      138.49      160.90     41.12 o 
  -7   3  18     1168.22     1084.19     94.16 o 
  -5   3  18     1140.43     1041.58     84.35 o 
  -3   3  18     1836.28     1926.72    220.78 o 
  -1   3  18     1724.61     1855.96     95.37 o 
   1   3  18      586.58      740.85    123.03 o 
   3   3  18      705.53      690.65     48.12 o 
   5   3  18      487.22      458.71     44.83 o 
   7   3  18     1522.64     1537.83     89.11 o 
   9   3  18      979.40     1080.25     81.31 o 
  11   3  18      249.30      248.99     54.60 o 
 -30   4  18        1.57        9.98     43.26 o 
 -28   4  18      630.67      705.03     74.56 o 
 -26   4  18     1097.71     1242.73     91.36 o 
 -24   4  18      393.25      427.46     63.59 o 
 -22   4  18       37.14       41.10     43.74 o 
 -20   4  18       26.42       70.47     59.89 o 
 -18   4  18      203.70      229.58     83.53 o 
 -16   4  18     3135.11     3234.69    234.49 o 
 -14   4  18      328.08      307.96     54.61 o 
 -12   4  18      481.31      427.69     57.46 o 
 -10   4  18      757.86      718.79     90.15 o 
  -8   4  18      296.97      370.59     49.35 o 
  -6   4  18       44.30       81.02     36.81 o 
  -4   4  18       16.93       39.04     36.40 o 
  -2   4  18     1016.74      810.16     61.13 o 
   0   4  18      913.93      813.46     52.69 o 
   2   4  18      419.14      385.59     43.88 o 
   4   4  18      289.93      265.69     42.77 o 
   6   4  18       60.25       71.49     36.73 o 
 -21   5  18      215.40      246.62     56.45 o 
 -19   5  18      157.23      261.03     55.25 o 
 -17   5  18      740.75      828.87     78.45 o 
 -15   5  18      332.49      494.67     65.27 o 
 -13   5  18      469.07      518.33     91.58 o 
 -11   5  18     1420.88     1609.07    131.16 o 
  -9   5  18       13.75       10.36     39.28 o 
  -7   5  18        2.66        4.04     37.07 o 
  -5   5  18       56.98      145.11     59.41 o 
  -3   5  18      736.85      930.68     91.61 o 
 -39   1  19      690.15      778.44     93.80 o 
 -37   1  19     2479.92     2693.58    127.03 o 
 -35   1  19     4786.25     5464.76    312.64 o 
 -33   1  19     5109.78     5867.13    568.54 o 
 -31   1  19     2953.10     2843.50    123.02 o 
 -29   1  19      585.46      611.31    157.62 o 
 -27   1  19     1909.21     1840.93    133.70 o 
 -25   1  19     9814.90    10099.07    501.48 o 
 -23   1  19     4652.23     4986.35    134.56 o 
 -21   1  19    15964.15    16651.23   1217.21 o 
 -19   1  19     6178.14     6066.02    143.03 o 
 -17   1  19      131.04      148.25     40.18 o 
 -15   1  19      361.09      285.11     46.81 o 
 -13   1  19      986.37      891.77     61.03 o 
 -11   1  19     4348.41     4136.32    117.00 o 
  -9   1  19    23794.48    20144.80    286.79 o 
  -7   1  19     4558.52     3739.27    112.31 o 
  -5   1  19     2039.71     1739.16    120.08 o 
  -3   1  19      911.57      781.27    129.66 o 
  -1   1  19     2306.26     2438.58     88.02 o 
   1   1  19     4600.43     4913.09    129.26 o 
   3   1  19     3230.43     3510.35    114.51 o 
   5   1  19     2937.61     3160.29    113.98 o 
   7   1  19     2040.71     2090.22     99.79 o 
   9   1  19      122.59      111.60     43.72 o 
  11   1  19       50.88       56.92     42.84 o 
  13   1  19      607.29      700.04     71.11 o 
 -38   2  19      228.25      199.10     58.52 o 
 -36   2  19      292.50      276.78     56.86 o 
 -34   2  19      576.62      639.63     73.25 o 
 -32   2  19      882.25      819.70     77.65 o 
 -30   2  19        3.17       43.99     44.27 o 
 -28   2  19      106.78      153.99     49.30 o 
 -26   2  19        2.78       51.35     40.86 o 
 -24   2  19      466.46      513.79     61.18 o 
 -22   2  19     1530.39     1522.23    164.62 o 
 -20   2  19     1666.46     1760.74    196.36 o 
 -18   2  19       99.51      163.87     44.31 o 
 -16   2  19       18.24       24.36     36.98 o 
 -14   2  19      638.73      667.11     84.30 o 
 -12   2  19       99.86      133.92     58.93 o 
 -10   2  19      231.52      199.14     40.72 o 
  -8   2  19      921.09      899.79     58.99 o 
  -6   2  19      637.01      533.09     79.91 o 
  -4   2  19     1020.19      992.19     99.69 o 
  -2   2  19       57.72       77.22     40.78 o 
   0   2  19      339.28      517.54     71.36 o 
   2   2  19      787.62      919.22     65.06 o 
   4   2  19      530.25      582.41     56.66 o 
   6   2  19      424.96      382.39     52.30 o 
   8   2  19      597.05      606.83     60.46 o 
  10   2  19      448.29      454.87     59.94 o 
  12   2  19      291.92      386.01     61.07 o 
 -33   3  19     1432.64     1515.65    103.19 o 
 -31   3  19      752.77      881.39     81.36 o 
 -29   3  19        0.28       18.08     44.71 o 
 -27   3  19      255.12      279.92     56.63 o 
 -25   3  19     1279.28     1430.74    199.18 o 
 -23   3  19     2980.91     3277.92    313.35 o 
 -21   3  19     3246.36     3206.81    218.90 o 
 -19   3  19     2735.40     2724.27    323.55 o 
 -17   3  19      542.74      554.92     64.00 o 
 -15   3  19       62.35       91.90     42.35 o 
 -13   3  19     1784.01     1870.09    212.72 o 
 -11   3  19     2549.97     2485.30    292.73 o 
  -9   3  19     3613.91     3625.53    478.59 o 
  -7   3  19     1292.73     1086.89    101.42 o 
  -5   3  19      662.43      555.51     83.57 o 
  -3   3  19      114.39      154.64     41.44 o 
  -1   3  19      792.36      885.58     63.45 o 
   1   3  19      689.30      651.73     47.18 o 
   3   3  19      716.74      651.35     48.82 o 
   5   3  19      400.72      373.61     44.38 o 
   7   3  19     1359.19     1171.78     75.82 o 
   9   3  19      124.66       96.96     46.13 o 
 -28   4  19       80.95       52.75     45.84 o 
 -26   4  19      374.08      421.44     64.05 o 
 -24   4  19      534.43      698.20     75.06 o 
 -22   4  19     1565.31     1746.67    242.14 o 
 -20   4  19     2022.18     2212.56    192.48 o 
 -18   4  19      327.96      376.55     59.02 o 
 -16   4  19        7.45       62.26     44.22 o 
 -14   4  19      581.39      698.46     73.14 o 
 -12   4  19       28.28      128.54     47.71 o 
 -10   4  19     1959.97     2058.46    139.05 o 
  -8   4  19     1615.25     1600.23    126.32 o 
  -6   4  19      213.45      250.97     42.99 o 
  -4   4  19       93.25      116.29     39.99 o 
  -2   4  19       17.09        0.94     34.58 o 
   0   4  19       68.38      132.52     43.38 o 
   2   4  19     1363.58     1349.40     65.37 o 
   4   4  19      821.41      941.60     59.46 o 
 -17   5  19       45.10       24.22     46.12 o 
 -15   5  19       57.69       67.20     63.30 o 
 -13   5  19       55.24       30.19     58.92 o 
 -11   5  19      233.49      262.03     75.49 o 
  -9   5  19       45.07       33.60     63.79 o 
  -7   5  19      131.20      122.35     44.17 o 
 -38   0  20      181.24      191.40     50.16 o 
 -36   0  20      200.33      343.84     57.47 o 
 -34   0  20     1963.98     2203.32    112.22 o 
 -32   0  20     7871.93     9093.19    246.43 o 
 -30   0  20     9951.99    11066.33    309.50 o 
 -28   0  20     5829.59     6237.85    228.84 o 
 -26   0  20     3543.73     3310.97    165.23 o 
 -24   0  20      468.70      475.49     76.49 o 
 -22   0  20     1010.06      945.74     96.52 o 
 -20   0  20     6102.41     6422.40    214.80 o 
 -18   0  20    17052.96    16881.48    345.71 o 
 -16   0  20    13126.67    12120.84    286.33 o 
 -14   0  20     5862.79     5049.60    183.88 o 
 -12   0  20       51.75      260.52     57.46 o 
 -10   0  20       29.10       48.21     46.75 o 
  -6   0  20    21766.31    19236.44    367.89 o 
   0   0  20     5450.64     5380.05    183.69 o 
   2   0  20      423.26      562.66     78.43 o 
   4   0  20      859.04     1047.35     96.99 o 
   6   0  20     2083.89     2423.25    142.49 o 
   8   0  20     3233.39     3240.22    170.49 o 
  10   0  20     1046.40      909.04    101.87 o 
  12   0  20      963.47      890.43    103.81 o 
 -37   1  20       39.40       78.69     40.55 o 
 -35   1  20       26.69       51.91     45.16 o 
 -33   1  20       69.50      106.93     46.58 o 
 -31   1  20      428.04      424.56     60.63 o 
 -29   1  20      942.67     1049.29     83.12 o 
 -27   1  20      375.87      474.85    101.32 o 
 -25   1  20      706.17      680.70     63.20 o 
 -23   1  20      621.88      728.80     62.48 o 
 -21   1  20        8.04       16.58     36.98 o 
 -19   1  20      415.87      438.66     51.43 o 
 -17   1  20     2748.12     2553.50     96.97 o 
 -15   1  20       15.90       32.64     60.87 o 
 -13   1  20      947.68      856.48     61.28 o 
 -11   1  20      139.06      124.62     42.00 o 
  -9   1  20      121.09      171.27     41.95 o 
  -7   1  20        5.60        9.32     34.58 o 
  -5   1  20      684.98      605.73     82.36 o 
  -3   1  20      191.58      188.48     60.39 o 
  -1   1  20        7.40       15.58     55.51 o 
   1   1  20       12.27       73.85     36.95 o 
   3   1  20        0.53       15.30     35.98 o 
   5   1  20      425.07      526.15     56.76 o 
   7   1  20        2.86      191.91    169.45 o 
   9   1  20      111.49      106.88     44.01 o 
  11   1  20       17.27       25.20     43.81 o 
 -36   2  20      234.66      264.96     57.57 o 
 -34   2  20      904.55      950.14     84.24 o 
 -32   2  20     1506.66     1708.23    135.81 o 
 -30   2  20     4720.03     5052.09    168.14 o 
 -28   2  20     5114.91     5675.12    547.77 o 
 -26   2  20      565.72      612.67     67.15 o 
 -24   2  20      164.73      145.05     44.86 o 
 -22   2  20     1155.83     1276.74    196.48 o 
 -20   2  20     1420.98     1597.56     95.03 o 
 -18   2  20     8457.12     8401.03    444.35 o 
 -16   2  20     3060.31     2617.99    145.12 o 
 -14   2  20     1062.07      949.68     97.50 o 
 -12   2  20     1028.61      833.13     93.11 o 
 -10   2  20      125.36       94.49     36.47 o 
  -8   2  20     3336.41     2839.86     99.12 o 
  -6   2  20     5194.20     4416.35    190.01 o 
  -4   2  20     2079.61     1742.77    128.35 o 
  -2   2  20     3451.03     3115.77    108.28 o 
   0   2  20       85.75       93.87     39.68 o 
   2   2  20      206.44      218.98     35.07 o 
   4   2  20      470.53      504.70     78.92 o 
   6   2  20      724.21      766.36     65.80 o 
   8   2  20     1124.15     1047.60     79.94 o 
  10   2  20     1702.88     1736.24     97.77 o 
 -33   3  20      234.85      301.25     60.61 o 
 -31   3  20     1293.89     1454.53    101.48 o 
 -29   3  20     1139.18     1165.52     91.68 o 
 -27   3  20       14.83       65.29     47.73 o 
 -25   3  20       87.40       84.90     46.26 o 
 -23   3  20      312.82      445.95     75.99 o 
 -21   3  20      477.23      545.79     65.12 o 
 -19   3  20     4076.08     4143.69    413.96 o 
 -17   3  20     2486.29     2653.80    319.78 o 
 -15   3  20      381.98      499.67    113.01 o 
 -13   3  20        4.51       39.75     38.82 o 
 -11   3  20      125.91      140.74     44.57 o 
  -9   3  20      790.67      951.86     76.53 o 
  -7   3  20     1512.55     1419.70    116.07 o 
  -5   3  20       59.48       67.69     51.62 o 
  -3   3  20      385.48      403.15     73.07 o 
  -1   3  20      315.19      359.10     47.51 o 
   1   3  20        9.08       39.67     41.62 o 
   3   3  20        9.44       12.19     32.25 o 
   5   3  20     1145.82     1137.08     65.61 o 
 -28   4  20      234.94      229.39     79.87 o 
 -26   4  20      101.59       88.21     50.48 o 
 -24   4  20       34.72       44.30     45.46 o 
 -22   4  20      186.37      265.51     57.27 o 
 -20   4  20      463.60      560.67     70.19 o 
 -18   4  20      650.61      638.30    113.28 o 
 -16   4  20      181.82      174.13     51.03 o 
 -14   4  20      680.50      719.40     75.24 o 
 -12   4  20      770.62      737.78     99.41 o 
 -10   4  20      337.34      332.20     74.04 o 
  -8   4  20      234.22      152.93     64.78 o 
  -6   4  20      213.49      188.97     64.29 o 
  -4   4  20      532.35      571.22     57.02 o 
  -2   4  20      219.12      224.53     46.32 o 
   0   4  20      126.31      126.51     42.53 o 
 -37   1  21     2538.87     3091.60    113.08 o 
 -35   1  21     1570.86     1949.73    111.21 o 
 -33   1  21      522.41      629.59     70.66 o 
 -31   1  21      431.85      425.86     66.01 o 
 -29   1  21     2128.97     2374.75    304.03 o 
 -27   1  21     6182.48     7036.65    619.75 o 
 -25   1  21     5292.77     5823.66    371.93 o 
 -23   1  21     2983.31     2970.03    192.48 o 
 -21   1  21     1150.80     1084.17    115.06 o 
 -19   1  21      487.38      376.99     48.75 o 
 -17   1  21      913.22      890.73     65.13 o 
 -15   1  21     4185.51     3544.09    152.15 o 
 -13   1  21     6755.60     5547.44    139.00 o 
 -11   1  21     6477.13     5350.75    166.27 o 
  -9   1  21      715.89      546.30     55.24 o 
  -7   1  21      143.67      104.56     39.79 o 
  -5   1  21     1181.53     1167.70    104.83 o 
  -3   1  21     8872.78     7789.43    247.26 o 
   1   1  21     1568.76     1647.03    120.47 o 
   3   1  21     1520.61     1509.10     79.31 o 
   5   1  21       14.00       99.82     42.47 o 
   7   1  21      149.91      234.12     70.13 o 
   9   1  21      778.23      878.73     74.57 o 
 -34   2  21       19.24        6.98     44.10 o 
 -32   2  21       86.95      119.32     49.55 o 
 -30   2  21        1.70       10.84     46.03 o 
 -28   2  21     1822.60     2086.31    114.21 o 
 -26   2  21     1080.60     1253.23    110.66 o 
 -24   2  21      157.22      223.46     72.08 o 
 -22   2  21      737.48      755.45    111.59 o 
 -20   2  21      514.77      518.55     66.02 o 
 -18   2  21      240.43      214.25     51.72 o 
 -16   2  21     4706.58     4368.15    189.41 o 
 -14   2  21     2150.56     1864.93    128.36 o 
 -12   2  21       76.26       56.98     54.54 o 
 -10   2  21     1597.66     1321.38    110.72 o 
  -8   2  21        0.81       54.16     35.26 o 
  -6   2  21      776.34      774.46     60.90 o 
  -4   2  21      575.29      555.43     87.70 o 
  -2   2  21      417.05      474.47     82.81 o 
   0   2  21      517.81      581.28     55.65 o 
   2   2  21       22.28       18.75     41.39 o 
   4   2  21       24.46       42.32     44.31 o 
   6   2  21        2.82       19.75     38.71 o 
 -31   3  21        5.61      -32.96     47.14 o 
 -29   3  21      717.57      779.60     80.53 o 
 -27   3  21     3188.13     3547.40    443.76 o 
 -25   3  21      469.04      506.18    128.37 o 
 -23   3  21      182.70      191.44     52.76 o 
 -21   3  21      279.59      325.22     56.63 o 
 -19   3  21      103.99      116.76     47.77 o 
 -17   3  21      829.37      981.32    126.47 o 
 -15   3  21     2555.11     2465.04    214.82 o 
 -13   3  21      118.64       86.32     44.58 o 
 -11   3  21      967.67      893.10    161.09 o 
  -9   3  21     1112.59      899.90    100.91 o 
  -7   3  21       11.44       34.57     55.02 o 
  -5   3  21      149.35       72.08     58.44 o 
  -3   3  21      223.47      238.16     68.19 o 
  -1   3  21     1451.69     1282.39    109.23 o 
   1   3  21      916.14      934.20     74.35 o 
   3   3  21       79.64      154.03     47.42 o 
 -24   4  21      922.00     1000.03     88.28 o 
 -22   4  21      728.98      725.39     81.62 o 
 -20   4  21       22.08       53.74     46.63 o 
 -18   4  21      185.01      193.39     52.53 o 
 -16   4  21      162.03      223.53     65.75 o 
 -14   4  21      922.21      973.27    108.19 o 
 -12   4  21     1030.85      940.71    109.18 o 
 -10   4  21      218.34      222.09     68.67 o 
  -8   4  21        8.85      -30.68     52.10 o 
  -6   4  21       15.74       37.98     54.05 o 
  -4   4  21      639.93      716.70     96.96 o 
 -36   0  22     2026.01     2533.00    125.87 o 
 -34   0  22     3362.98     4234.00    156.81 o 
 -32   0  22     2277.46     2753.95    167.39 o 
 -30   0  22     1166.54     1216.32    115.05 o 
 -28   0  22      216.82      227.93     63.31 o 
 -26   0  22     1649.43     1516.49    122.43 o 
 -24   0  22     5451.17     5397.63    209.62 o 
 -22   0  22     2207.90     2269.63    137.15 o 
 -20   0  22     5753.08     5528.49    209.22 o 
 -18   0  22      358.64      252.82     67.71 o 
 -16   0  22      340.85      330.75     71.12 o 
 -14   0  22      164.42      134.90     57.47 o 
 -12   0  22     5654.09     4677.13    183.24 o 
 -10   0  22     6340.99     5473.25    203.48 o 
  -8   0  22     4220.79     3340.94    161.91 o 
  -6   0  22      417.77      288.39     67.23 o 
  -4   0  22     2367.21     1849.58    127.89 o 
   4   0  22      465.78      531.97     76.97 o 
   6   0  22     2147.69     2069.79    136.62 o 
 -35   1  22      298.96      441.29     64.87 o 
 -33   1  22       15.27      -52.94     40.00 o 
 -31   1  22       89.55      116.97     70.61 o 
 -29   1  22      126.94      199.91     52.06 o 
 -27   1  22       49.95      139.74     47.06 o 
 -25   1  22       82.30      123.69     60.87 o 
 -23   1  22        4.20       16.63     36.48 o 
 -21   1  22      420.27      381.86     52.27 o 
 -19   1  22       47.53      121.61     42.35 o 
 -17   1  22        3.47       14.18     36.32 o 
 -15   1  22      229.56      240.12     43.03 o 
 -13   1  22      118.79      111.34     43.10 o 
 -11   1  22      361.48      280.79     44.71 o 
  -9   1  22      607.38      589.14     55.39 o 
  -7   1  22     1146.02     1000.32     67.82 o 
  -5   1  22       60.41      118.83     43.04 o 
  -3   1  22        3.25       95.93     54.54 o 
  -1   1  22      100.25      111.52     60.87 o 
   3   1  22       99.52      157.29     63.31 o 
   5   1  22      453.60      491.99     57.87 o 
 -34   2  22     2276.88     2850.88    139.05 o 
 -32   2  22     1132.53     1235.61     95.40 o 
 -30   2  22      479.91      513.05     67.67 o 
 -28   2  22       29.81       22.48     47.26 o 
 -26   2  22     1074.08     1207.38    111.38 o 
 -24   2  22     4188.08     4681.24    567.26 o 
 -22   2  22     2611.15     2676.85    289.77 o 
 -20   2  22     1881.09     1925.67    275.41 o 
 -18   2  22     2109.07     2345.10    480.20 o 
 -16   2  22      135.87      122.72     59.41 o 
 -14   2  22      951.31      824.71     97.48 o 
 -12   2  22      160.54      152.43     60.88 o 
 -10   2  22     1947.03     1480.35    119.54 o 
  -8   2  22     4639.85     3458.19    168.80 o 
  -6   2  22     1789.10     1473.91     80.00 o 
  -4   2  22       95.40       99.34     61.85 o 
  -2   2  22      119.12      148.04     66.23 o 
   0   2  22      688.41      616.38     90.63 o 
   2   2  22     1054.82     1031.28     72.80 o 
   4   2  22     1098.96     1040.70     75.23 o 
 -29   3  22       82.77      136.07     53.68 o 
 -27   3  22        5.88       72.20     49.18 o 
 -25   3  22      267.68      328.87     60.02 o 
 -23   3  22      659.87      814.91     78.00 o 
 -21   3  22      935.85     1011.04     83.50 o 
 -19   3  22      873.34      944.71     82.02 o 
 -17   3  22      124.85      152.63     46.79 o 
 -15   3  22      169.24      160.23     65.26 o 
 -13   3  22      695.29      834.31    140.33 o 
 -11   3  22      883.86      905.03     98.93 o 
  -9   3  22      327.37      395.03     77.93 o 
  -7   3  22      889.46      801.70     96.01 o 
  -5   3  22      166.55      141.72     59.90 o 
  -3   3  22        0.26       20.45     55.51 o 
  -1   3  22      129.92      143.17     71.10 o 
 -20   4  22      619.80      666.88     75.83 o 
 -18   4  22        1.12       25.04     45.46 o 
 -16   4  22       56.73       49.36     77.18 o 
 -14   4  22       19.39      -48.21     53.08 o 
 -12   4  22      843.49      835.75    104.29 o 
 -10   4  22      207.04      112.50     64.29 o 
 -33   1  23     1576.55     2060.77    205.06 o 
 -31   1  23     4047.73     5100.28    269.35 o 
 -29   1  23     3391.04     3910.96    355.43 o 
 -27   1  23     1396.86     1461.38    127.27 o 
 -25   1  23      129.13      111.03     53.08 o 
 -23   1  23      362.32      336.27     53.42 o 
 -21   1  23     3041.83     3128.71    116.74 o 
 -19   1  23     3976.64     4015.01    128.06 o 
 -17   1  23     6756.68     5834.81    150.41 o 
 -15   1  23      917.83      833.77     85.54 o 
 -13   1  23      117.27       53.13     33.67 o 
 -11   1  23      123.08       57.00     35.08 o 
  -9   1  23      831.11      821.67    102.83 o 
  -7   1  23     2497.68     2266.94     98.20 o 
  -5   1  23     3743.42     3349.84    119.75 o 
  -3   1  23     1177.03      924.79    105.30 o 
  -1   1  23     1339.67     1034.62    108.73 o 
 -32   2  23      974.87     1184.11     94.92 o 
 -30   2  23      291.83      298.47     60.49 o 
 -28   2  23      134.87      104.77     54.79 o 
 -26   2  23       25.24       70.12     49.72 o 
 -24   2  23        7.17       50.35     64.52 o 
 -22   2  23        1.88       21.88     44.44 o 
 -20   2  23      377.18      403.55     61.27 o 
 -18   2  23      689.17      671.95     93.07 o 
 -16   2  23      695.94      649.05     89.17 o 
 -14   2  23       30.87        0.97     50.64 o 
 -12   2  23       24.28       -5.84     53.08 o 
 -10   2  23      181.01      263.48     66.72 o 
  -8   2  23       81.30      110.54     57.95 o 
  -6   2  23      169.49      155.84     60.88 o 
  -4   2  23      122.79      187.49     67.69 o 
  -2   2  23       99.95      117.36     62.33 o 
   0   2  23      364.72      389.19     86.70 o 
 -27   3  23     1034.89     1343.77    162.31 o 
 -25   3  23        2.54       17.46     44.36 o 
 -23   3  23      356.79      374.40     62.02 o 
 -21   3  23      395.66      440.76     65.04 o 
 -19   3  23      865.36      959.67     92.59 o 
 -17   3  23     1514.50     1502.81    186.77 o 
 -15   3  23     1229.91     1258.32    193.30 o 
 -13   3  23      101.19      156.19     49.95 o 
 -11   3  23       11.32        0.49     52.59 o 
  -9   3  23      470.58      349.77     76.00 o 
  -7   3  23     1156.42      970.55    104.81 o 
  -5   3  23      917.33      776.35     96.98 o 
 -32   0  24       84.04       48.21     53.57 o 
 -30   0  24      601.40      807.31    101.83 o 
 -28   0  24     5350.20     5528.74    233.97 o 
 -26   0  24     6558.96     7009.46    249.95 o 
 -24   0  24     2420.77     2246.31    147.41 o 
 -22   0  24      401.56      372.65     73.56 o 
 -20   0  24      533.48      380.50     74.54 o 
 -18   0  24       79.94       88.63     60.87 o 
 -16   0  24     4817.92     4067.86    183.50 o 
 -14   0  24     4673.41     3805.48    175.16 o 
 -12   0  24     2648.17     2264.00    135.24 o 
 -10   0  24     2954.58     2319.36    141.14 o 
  -8   0  24      141.86       47.24     53.57 o 
  -6   0  24      149.78      302.91     71.59 o 
  -4   0  24     1316.74     1319.82    115.06 o 
  -2   0  24     2783.13     2610.61    160.63 o 
 -31   1  24      135.94      152.35     52.70 o 
 -29   1  24      183.24      291.97     65.26 o 
 -27   1  24       15.05       -3.90     53.08 o 
 -25   1  24      372.28      407.71     76.96 o 
 -23   1  24      316.98      300.53     74.52 o 
 -21   1  24      135.32      149.20     44.58 o 
 -19   1  24       76.67      117.76     41.84 o 
 -17   1  24       55.43       84.12     49.43 o 
 -15   1  24      846.75      768.73     61.99 o 
 -13   1  24      238.13      227.59     43.06 o 
 -11   1  24       41.71        8.41     35.54 o 
  -9   1  24      464.31      311.29     71.61 o 
  -7   1  24       23.70       65.16     49.67 o 
  -5   1  24      178.25      199.19     47.71 o 
  -3   1  24       55.88      133.43     72.56 o 
  -1   1  24       26.38       35.06     55.02 o 
 -28   2  24     2213.94     2694.67    294.24 o 
 -26   2  24     1346.49     1529.03    128.47 o 
 -24   2  24     1780.28     1768.65    194.86 o 
 -22   2  24     1017.54     1031.35    142.81 o 
 -20   2  24        0.13        5.46     41.71 o 
 -18   2  24      959.50      920.68    104.79 o 
 -16   2  24      732.29      731.90     96.48 o 
 -14   2  24     2224.93     2236.02    147.38 o 
 -12   2  24      681.45      644.15     92.58 o 
 -10   2  24      888.35      657.44     90.16 o 
  -8   2  24      606.59      440.93     76.01 o 
  -6   2  24      342.37      319.04     75.50 o 
  -4   2  24      463.77      399.94     82.81 o 
 -23   3  24       10.47      -20.94     64.28 o 
 -21   3  24      483.50      650.35    114.48 o 
 -19   3  24        0.17        3.54     45.26 o 
 -17   3  24      456.38      633.73    120.08 o 
 -15   3  24      579.03      655.52    109.38 o 
 -13   3  24     1281.89     1301.68    120.91 o 
 -11   3  24      145.56       90.09     62.82 o 
 -29   1  25      966.20     1148.11    163.51 o 
 -27   1  25      245.73      299.04     78.90 o 
 -25   1  25     2084.06     2167.29    150.28 o 
 -23   1  25     1941.44     1976.28    146.36 o 
 -21   1  25     2058.25     1943.84    139.05 o 
 -19   1  25     1559.11     1449.47    201.65 o 
 -17   1  25      661.65      540.47     58.08 o 
 -15   1  25      321.42      374.22     49.16 o 
 -13   1  25      523.49      495.98     60.65 o 
 -11   1  25      562.61      452.50     54.66 o 
  -9   1  25     1631.73     1393.94     81.40 o 
  -7   1  25     2735.10     2299.76    104.05 o 
  -5   1  25      373.91      320.61     51.91 o 
 -26   2  25       54.74        1.46     87.16 o 
 -24   2  25      818.50     1050.17    130.35 o 
 -22   2  25      147.75      198.07     93.02 o 
 -20   2  25      263.50      289.91     67.94 o 
 -18   2  25      427.22      417.96     85.25 o 
 -16   2  25        0.07        3.90     58.92 o 
 -14   2  25       48.74       26.78     58.43 o 
 -12   2  25      734.92      667.56     96.48 o 
 -10   2  25      815.33      624.73     90.64 o 
 -26   0  26      850.71      819.18     98.44 o 
 -24   0  26       37.94       72.07     58.43 o 
 -22   0  26      571.78      610.94     92.08 o 
 -20   0  26     2196.43     1791.78    131.26 o 
 -18   0  26     1346.39     1188.67    112.14 o 
 -16   0  26      926.65      713.99     91.14 o 
 -14   0  26      273.89      236.22     60.88 o 
 -12   0  26       11.79      -43.82     41.88 o 
 -10   0  26       16.59       67.68     53.56 o 
  -8   0  26      724.82      716.76     95.02 o 
 -25   1  26       47.17       41.88     56.49 o 
 -23   1  26        8.31        3.90     52.10 o 
 -21   1  26       45.56      112.97     62.82 o 
 -19   1  26       25.38        8.37     36.45 o 
 -17   1  26      126.36       95.80     38.95 o 
 -15   1  26       54.31       35.22     35.63 o 
 -13   1  26        1.06        1.46     34.58 o 
 -11   1  26      172.15      123.73     43.19 o 
  -9   1  26        5.27      111.02     60.38 o 
                                                 
